# Supplementary material for: Decoding the Reproductive System of the Olive Fruit Fly, Bactrocera oleae
Source: Genes (Basel). 2021 Feb 28;12(3):355. doi: 10.3390/genes12030355 (PMC7997189; doi:10.3390/genes12030355)
Supplement: Supplementary file 1 [file genes-12-00355-s001.zip]

Archive with 8 entries (6 files):
- genes-1107252-supple/
- genes-1107252-supple/genes-1107252-supplementary/
- genes-1107252-supple/genes-1107252-supplementary/Supplementary file S6.docx
- genes-1107252-supple/genes-1107252-supplementary/Supplementary table S1.xlsx
- genes-1107252-supple/genes-1107252-supplementary/Supplementary table S2.xlsx
- genes-1107252-supple/genes-1107252-supplementary/Supplementary table S3.xlsx
- genes-1107252-supple/genes-1107252-supplementary/Supplementary table S4.xlsx
- genes-1107252-supple/genes-1107252-supplementary/Supplementary table S5.xlsx
