# Supplementary material for: Decoding the Reproductive System of the Olive Fruit Fly, Bactrocera oleae
Source: Genes (Basel). 2021 Feb 28;12(3):355. doi: 10.3390/genes12030355 (PMC7997189; doi:10.3390/genes12030355)
Supplement: Supplementary file 1 [file genes-12-00355-s001.zip › genes-1107252-supple/genes-1107252-supplementary/Supplementary table S1.xlsx]

## Sheet: S5
Gene	Primers	Product size
Lower female reproductive tract
troponin C	5'-AAAACCAAGCCCATCCACC-3'	98
	5'-GCGATTTGTTCGGGAGTCAG-3'
yolk protein-2	5'-CGCGTATAGCCTAAAACCCAC-3'	80
	5'-TGCAGGGTGATATCCTCCAC-3'
lingerer	5'-CGCGTATAACTCGAGCGACTCC-3'	124
	5'-GCGGCAGCTAATCGTCAATGC-3'
glutathione S-transferase epsilon class	5'-ATGGCTTACCTGTCTAAATG-3'	114
	5'-GTTTATTCCTCACTTTCACC-3'
bestrophin 2	5'-AGGACATCCGACAACAACGGC-3'	105
	5'-ATATTTGTGGTGACGGGCGCAG-3'
ornithine decarboxylase antizyme	5'-ACGTTGCAATGCCTGACAAG-3'	101
	5'-AACAACTGCGTCGACATCCA-3'
Male accessory glands/ ejaculatory bulb
brunelleschi	5'-AAGCGAGGTAACACTACGGC-3'	75
	5'-GATTACCGTTTGTGGCAGCG-3'
CG2254-like	5'-TATGCACATATGTATGCACATGAAA-3'	73
	5'-ATGTTGCGCGCGTCTTTAG-3'
timeless	5'-TGGCGGCGGACGTATAATAG-3'	87
	5'-AAGTGCTCCCGTAGTTGGTG-3'
c52416	5'-CGCTGTCACCACTGACTATGGC-3'	111
	5'-TCCTCTGTCACCAGCTCAGAAAC-3'
c53574	5'-GCATTTGCTGGCGCTTATCA-3'	112
	5'-GCACAAACGGAAAGATGGCA-3'
yellow-g	5'-TTGCGTGTTGGACAGGGTGC-3'	97
	5'-AATTCGTGCCACCATCGGCG-3'
Testes
c15699	5'-CGAGAATATAAACGAACCTG-3'	150
	5'-ATCACTTCAACTCTCTCTGTC-3'
c58283	5'-AGTGAGTGATCCTGTACTGTC-3'	98
	5'-TCGGTATACTCTACCTATCCAC-3'
mucin	5'-CCAACCGACACAACGAAAGG-3'	125
	5'-TGGCAAAGCCGCCAAAATAC-3'
hemolectin	5'-CCAAATGCACAATTCACCAC-3;	140
	5'-GCATCGTTCAGCACATATCC-3'
c37552	5'-AGCGAAATAGTCCAGTTAGGTG-3'	82
	5'-CCACACCAAACGATTACGGC-3'
cation transporter	5'-ACTAAGTTTGGGTGTAACCG-3'	120
	5'-GTGATACTTTCCGTAGTTTG-3'
c42518	5'-GGCACCACATAAACTCTAAC-3'	100
	5'-TGCACTCCGCTAATTGCC-3'
scribbler isoform J	5'-GGTTTACTCCTTGCGTTGCC-3'	83
	5'-CGGACCTCAAAACGATGCAC-3'
c52071	5'-GCGCTTCATCATCCACAGAC-3'	135
	5'-CGCTGTTAATACGCCACGC-3'
Housekeeping genes
RPL19	5'-CTTCACGTACTTTATGCCTTC-3'	126
	5'-GCAAGGGTAATGTGTTCAA-3'
GAPDH	5'-ATGAAGGTCGTATCTAATGC-3'	115
	5'-TAGTTGCGTGAACAGTAGTC-3'
actin 3	5'-GGTCGGTATGGGACAGAAGG-3'	220
	5'-CTCACGATTGGCTTTTGGAT-3'
ds-RNA primers
ds_yellow-g	5′-taatacgactcactataggg-CATTTACGTCCAATCCGGTC-3'	498
	5′-taatacgactcactataggg-TCGCCGGCTATACGTAGA-3'
ds_troponin-C	5′-taatacgactcactataggg-GATGAGGATCTGACTCCCGA-3'	454
	5′-taatacgactcactataggg-ATTCGCCAGTCATCATTTCC-3'
ds_GFP	5′-taatacgactcactataggg-CCGCCAGTGTGCTGGAA-3′	500
	5′-taatacgactcactataggg-GATATCTGCAGAATTCGCC-3'
