# Supplementary material for: Decoding the Reproductive System of the Olive Fruit Fly, Bactrocera oleae
Source: Genes (Basel). 2021 Feb 28;12(3):355. doi: 10.3390/genes12030355 (PMC7997189; doi:10.3390/genes12030355)
Supplement: Supplementary file 1 [file genes-12-00355-s001.zip › genes-1107252-supple/genes-1107252-supplementary/Supplementary table S2.xlsx]

## Sheet: S1
	B. oleae transcriptome
	Tissue: testes
N	transcript_id	Annotation name	gene_id	logFC	PValue
1	c15699_g1	dikar	NW_013581252.1.3	8.74979	2.97358e-07
2	c58283_g1	not predicted		8.63903	5.43348e-07
3	c11986_g1	Octopamine receptor in mushroom bodies	NW_013581214.1.89	8.42202	1.71836e-06
4	c38051_g1	mucin-2	NW_013581220.1.46	8.35352	2.45054e-06
5	c52158_g4	not predicted		8.318	2.94065e-06
6	c97454_g1	not predicted		8.1665	6.31674e-06
7	c57629_g2	not predicted		8.04143	1.16786e-05
8	c128061_g1	not predicted		7.85577	2.82471e-05
9	c52274_g1	not predicted		7.69895	5.79138e-05
10	c123143_g1	CG10911-like	NW_013581220.1.59	7.69895	5.79138e-05
11	c44387_g1	CG34189-like	NW_013583061.1.3	7.62865	1.14698e-11
12	c37552_g1	not predicted		7.48029	2.99535e-11
13	c56753_g2	Heat shock protein 23	NW_013581228.1.43	7.32252	0.000290613
14	c14215_g1	not predicted		7.32252	0.000290613
15	c13478_g1	antigen 5-related 2	NW_013581440.1.14	7.17151	0.000530405
16	c38273_g1	CG14958-like	NW_013581493.1.7	7.05659	6.96936e-12
17	c32508_g1	not predicted		6.90286	1.16938e-09
18	c47470_g1	not predicted		6.84887	1.63613e-09
19	c24782_g1	CG34426-like	NW_013581493.1.9	6.77604	1.887e-13
20	c50402_g1	not predicted		6.69824	4.14663e-09
21	c36907_g1	CG16727-like	NW_013581259.1.32	6.59739	1.31885e-10
22	c45607_g1	CG9259-like	NW_013581453.1.8	6.54369	1.0643e-08
23	c84195_g1	CG2157-like	NW_013581212.1.127	6.54369	1.0643e-08
24	c44747_g1	CG6337-like	NW_013582004.1.1	6.32324	8.63446e-11
25	c51337_g1	not predicted		6.30793	4.37291e-08
26	c97069_g1	uncharacterized protein F12A10.7-like	NW_013581215.1.52	6.19129	7.8568e-08
27	c39724_g1	uncharacterized protein LOC106615417	6178_t	6.10434	2.15854e-13
28	c35561_g1	location of vulva defective 1	NW_013581251.1.58	5.83922	5.78624e-07
29	c25108_g1	uncharacterized protein LOC106615433	6172_t	5.74476	5.13136e-12
30	c122821_g1	vacuolar H[+] ATPase 100kD subunit 2	NW_013583611.1.1	5.65013	1.62639e-06
31	c34116_g1	not predicted		5.60329	2.2418e-11
32	c123047_g1	CG31789-like	NW_013581220.1.134	5.59872	2.14312e-06
33	c34524_g1	uncharacterized protein NW_013591147.1.1	NW_013591147.1.1	5.58434	6.98975e-08
34	c42518_g1	not predicted		5.46784	1.38992e-07
35	c122834_g1	uncharacterized protein LOC106615425	6177_t	5.39459	5.116e-11
36	c15819_g1	uncharacterized protein LOC106615424	NW_013581248.1.9	5.34815	1.6436e-11
37	c55481_g1	not predicted		5.20216	5.81628e-07
38	c72383_g1	CG8560-like	NW_013583355.1.2	5.10938	1.60232e-07
39	c58415_g1	CG15043-like	NW_013581513.1.17	5.09433	1.97906e-08
40	c34152_g1	Cyp6a16	NW_013583451.1.1	5.06968	2.30164e-08
41	c15924_g1	CG31233-like	NW_013582303.1.1	4.98902	4.69243e-05
42	c48988_g3	uncharacterized protein LOC106615425	NW_013581248.1.11	4.92592	1.63338e-08
43	c54167_g1	CG15406-like	NW_013583385.1.2	4.81082	2.66421e-07
44	c39853_g1	not predicted		4.70918	1.18233e-09
45	c33022_g1	uncharacterized protein LOC106615431	NW_013581248.1.10	4.68235	2.365e-07
46	c52085_g2	not predicted		4.66051	2.68987e-07
47	c48380_g1	not predicted		4.58889	2.13067e-07
48	c49725_g1	CG4363-like	NW_013581215.1.132	4.57206	1.70996e-05
49	c123043_g1	uncharacterized protein LOC106627291	NW_013581220.1.47	4.47695	3.07729e-09
50	c48988_g1	uncharacterized protein NW_013581248.1.14	NW_013581248.1.14	4.46814	7.14361e-08
51	c55436_g1	CG31106-like	NW_013581235.1.12	4.39238	3.96609e-08
52	c96078_g1	not predicted		4.35963	4.92269e-05
53	c53162_g1	not predicted		4.32656	5.77951e-05
54	c13906_g1	CG33282-like	NW_013581214.1.54	4.25785	4.19178e-08
55	c97206_g1	CG33998-like	NW_013581220.1.132	4.24738	4.29201e-08
56	c84109_g1	CG10650-like	NW_013581251.1.59	4.20063	2.19975e-05
57	c49026_g1	beta-site APP-cleaving enzyme	NW_013581223.1.72	4.14002	3.45995e-07
58	c33506_g1	acanthoscurrin-1-like	** NO NAME ASSIGNED **	4.11043	0.000160239
59	c45977_g1	CG42235-like	NW_013581576.1.7	4.09121	1.34873e-05
60	c42936_g2	CG10031-like	NW_013581471.1.3	4.08578	7.01234e-07
61	c123354_g1	CG10911-like	NW_013581220.1.59	3.98274	7.55696e-08
62	c36293_g1	Cyp6a16	NW_013583451.1.1	3.94596	0.000336207
63	c48988_g2	uncharacterized protein LOC106615425	NW_013581248.1.11	3.94512	9.31872e-07
64	c112992_g1	CG3168-like	NW_013583488.1.2	3.91053	9.93162e-07
65	c55736_g1	CG30375-like	19027_t	3.7401	1.43554e-06
66	c109541_g1	CG15096-like	NW_013581220.1.91	3.72356	8.711e-05
67	c50185_g1	SLC22A	NW_013581465.1.4	3.69779	5.64071e-07
68	c31533_g1	CG4363-like	NW_013581215.1.131	3.69449	5.00907e-05
69	c21199_g1	not predicted		3.69384	3.07282e-06
70	c43247_g1	not predicted		3.60648	2.30064e-05
71	c32887_g1	nucleolar protein 3-like	NW_013581215.1.64	3.55941	9.81305e-05
72	c46266_g1	black	NW_013581211.1.19	3.52764	0.000222231
73	c110791_g1	Cyp313a4	NW_013581299.1.20	3.50217	2.33873e-06
74	c49500_g1	tetraspanin 47F	NW_013582559.1.4	3.49735	0.00025588
75	c39986_g1	CG5246-like	NW_013581294.1.10	3.4816	3.32905e-05
76	c48959_g1	not predicted		3.46841	1.93759e-06
77	c55551_g1	not predicted		3.36938	0.000458791
78	c44647_g1	immune induced molecule 33	NW_013581471.1.2	3.3175	6.17397e-05
79	c111644_g1	CG13308-like	NW_013581493.1.12	3.24043	0.000189466
80	c44955_g1	CG5399-like	NW_013581371.1.4	3.21712	3.85756e-05
81	c27147_g1	Ecdysone-dependent gene 91	NW_013581239.1.59	3.18862	2.12306e-05
82	c49730_g1	urate oxidase	NW_013581246.1.40	3.17063	2.6463e-05
83	c54159_g1	CG33514-like	NW_013581217.1.22	3.16398	1.31552e-05
84	c41732_g1	serine-aspartate repeat-containing protein I-like	NW_013581209.1.24	3.1531	0.000164134
85	c48496_g1	CG9380-like	NW_013583883.1.2	3.14374	1.13641e-05
86	c43362_g1	not predicted		3.13018	8.41037e-05
87	c56485_g2	CG8303-like	NW_013581233.1.1	3.12675	0.000469533
88	c55628_g1	Neural Lazarillo	NW_013581373.1.1	3.09985	0.000530803
89	c26491_g1	uncharacterized protein LOC106624419	NW_013582993.1.1	3.09521	1.38532e-05
90	c42352_g1	CG8323-like	NW_013581250.1.4	3.06181	2.37639e-05
91	c59379_g1	alpha esterase-4	NW_013581369.1.6	3.04323	0.000172679
92	c52144_g1	not predicted		3.04323	0.000172679
93	c57220_g4	Ugt36Ba	NW_013581212.1.175	3.0242	4.59626e-05
94	c51861_g2	CG8834-like	NW_013581215.1.3	2.96453	7.63803e-05
95	c41816_g1	uncharacterized protein LOC106623971	NW_013582629.1.1	2.95629	6.97779e-05
96	c84264_g1	Sodium-dependent multivitamin transporter	NW_013581377.1.15	2.9238	0.000213572
97	c34087_g1	CG5096-like	NW_013581248.1.32	2.88463	0.000405476
98	c13969_g1	not predicted		2.85231	0.000252139
99	c39639_g1	not predicted		2.79115	9.97572e-05
100	c26571_g1	not predicted		2.75725	0.000176304
101	c29083_g1			2.68799	0.000121174
102	c52914_g1			2.64604	0.00028473
103	c58240_g1			2.58917	0.00039225
104	c122942_g1			2.57475	0.000227605
105	c19100_g1			2.47398	0.000405315
106	c122679_g1			2.41486	0.000509521
107	c50538_g1			-2.38704	0.000544562
108	c55344_g2			-2.41734	0.000529952
109	c57765_g3			-2.43599	0.000427551
110	c47407_g1			-2.44483	0.000420047
111	c56265_g1			-2.45672	0.000399762
112	c43732_g1			-2.45724	0.000463205
113	c51276_g1			-2.47931	0.000388798
114	c46996_g1			-2.50138	0.000390262
115	c55344_g1			-2.52016	0.000293778
116	c56371_g1			-2.52566	0.000538947
117	c44092_g1			-2.553	0.000292845
118	c57759_g4			-2.55416	0.000247805
119	c55206_g1			-2.55912	0.000299315
120	c57355_g1			-2.5769	0.000248842
121	c31286_g1			-2.59326	0.000242385
122	c56249_g1			-2.59438	0.000217568
123	c56992_g5			-2.61497	0.000539395
124	c55353_g1			-2.6232	0.000190204
125	c57733_g1			-2.62366	0.000165352
126	c47427_g1			-2.63381	0.00049306
127	c57763_g1			-2.63717	0.000252966
128	c57312_g1			-2.63869	0.000324569
129	c53079_g2			-2.64415	0.000398726
130	c58068_g1			-2.65037	0.000148279
131	c110096_g1			-2.65447	0.000464642
132	c49218_g1			-2.65513	0.000321157
133	c45643_g1			-2.65647	0.000210325
134	c55193_g1			-2.66143	0.000339279
135	c43987_g1			-2.66667	0.00045733
136	c53267_g1			-2.67015	0.000287332
137	c52375_g1			-2.67259	0.000134442
138	c48857_g2			-2.67327	0.000160865
139	c56986_g1			-2.68601	0.000275696
140	c53096_g1			-2.69565	0.000230943
141	c84182_g1			-2.6986	0.000456098
142	c57475_g1			-2.69918	0.00012628
143	c49934_g1			-2.71618	0.000247346
144	c52618_g1			-2.72136	0.000197432
145	c56982_g1			-2.72986	0.000122629
146	c58058_g1			-2.73008	0.000104291
147	c53383_g1			-2.73321	0.000159186
148	c30480_g1			-2.74035	0.000335947
149	c56473_g1			-2.7449	9.11369e-05
150	c50698_g3			-2.74568	0.00017463
151	c57476_g1			-2.75801	0.000492928
152	c57488_g2			-2.76371	9.54925e-05
153	c41118_g1			-2.76416	0.000168743
154	c46296_g1			-2.76967	0.000291268
155	c55370_g2			-2.77065	0.000103025
156	c58044_g1			-2.77849	6.95986e-05
157	c54470_g1			-2.78611	7.27237e-05
158	c55938_g1			-2.79177	8.36768e-05
159	c97629_g1			-2.79441	0.000175084
160	c52929_g2			-2.79729	0.000102204
161	c52011_g1			-2.80923	0.000218519
162	c40049_g1			-2.83102	0.000126597
163	c47671_g1			-2.84048	0.00011436
164	c57095_g3			-2.84208	6.19705e-05
165	c33415_g1			-2.84417	0.000192166
166	c49275_g1			-2.85871	0.000163608
167	c46960_g1			-2.86012	5.68859e-05
168	c49571_g1			-2.87197	5.47554e-05
169	c40254_g1			-2.88373	4.96943e-05
170	c29046_g1			-2.88486	4.7979e-05
171	c57465_g1			-2.88696	5.37907e-05
172	c52535_g1			-2.89095	4.1562e-05
173	c85185_g1			-2.90044	3.79882e-05
174	c50803_g1			-2.90398	3.87847e-05
175	c55911_g2			-2.90439	0.000303772
176	c23092_g1			-2.94285	5.38985e-05
177	c74646_g1			-2.96261	0.000229483
178	c46348_g1			-2.978	4.18917e-05
179	c57289_g3			-2.99576	0.00014226
180	c40895_g1			-2.99576	0.00014226
181	c54701_g1			-2.99651	3.91235e-05
182	c51200_g1			-2.99689	5.7075e-05
183	c48389_g2			-3.01196	1.9975e-05
184	c56712_g2			-3.01752	4.79764e-05
185	c50003_g1			-3.01847	0.000155252
186	c41212_g1			-3.01929	0.000367677
187	c27294_g1			-3.0403	2.03222e-05
188	c57161_g1			-3.04144	2.26425e-05
189	c53386_g2			-3.07353	3.19721e-05
190	c62696_g1			-3.07694	0.000149877
191	c55202_g1			-3.0806	3.36071e-05
192	c51547_g1			-3.0858	2.45825e-05
193	c57780_g1			-3.10558	0.000312634
194	c55013_g1			-3.11677	3.82522e-05
195	c56822_g1			-3.11759	0.000397715
196	c42551_g1			-3.12862	1.10188e-05
197	c57275_g2			-3.14051	3.37028e-05
198	c48497_g1			-3.1545	1.53031e-05
199	c10274_g1			-3.15465	7.01383e-05
200	c52211_g3			-3.15748	1.56838e-05
201	c54336_g3			-3.1601	9.9103e-05
202	c54965_g1			-3.16386	2.97402e-05
203	c64784_g1			-3.18669	0.000415922
204	c52365_g1			-3.1868	5.94468e-05
205	c122852_g1			-3.18683	2.97411e-05
206	c34646_g1			-3.19477	3.75195e-05
207	c39315_g1			-3.20006	2.90446e-05
208	c10933_g1			-3.20251	0.000112823
209	c39172_g1			-3.21645	8.00028e-06
210	c57699_g1			-3.22146	0.000138326
211	c97168_g1			-3.22879	1.89701e-05
212	c41861_g1			-3.2335	9.67155e-05
213	c40163_g1			-3.2381	0.000327712
214	c52020_g1			-3.24329	7.64918e-05
215	c53271_g1			-3.25686	4.89957e-06
216	c45672_g1			-3.25708	7.13339e-05
217	c28791_g1			-3.26314	0.000291475
218	c54949_g3			-3.26413	4.45749e-05
219	c54630_g1			-3.28907	3.48896e-05
220	c37731_g1			-3.29244	5.71104e-06
221	c57149_g1			-3.29719	8.14328e-06
222	c42373_g1			-3.32086	7.76435e-05
223	c52287_g1			-3.32265	6.17397e-05
224	c47613_g1			-3.32356	8.9028e-06
225	c52991_g1			-3.32685	3.99581e-06
226	c56631_g1			-3.34508	3.99168e-06
227	c44673_g1			-3.34916	1.14216e-05
228	c48961_g1			-3.34916	3.76761e-05
229	c44690_g1			-3.35118	5.33858e-05
230	c40912_g1			-3.36093	3.54338e-05
231	c52088_g1			-3.36888	0.000533686
232	c51738_g2			-3.37999	2.8069e-06
233	c57460_g1			-3.38482	3.47269e-06
234	c45148_g1			-3.38891	7.81216e-05
235	c58211_g1			-3.39557	1.1195e-05
236	c19115_g1			-3.39579	0.000104384
237	c50248_g1			-3.40487	0.000148152
238	c49755_g1			-3.40709	2.65301e-06
239	c47531_g1			-3.41245	2.32807e-05
240	c46178_g1			-3.4174	0.000228285
241	c40189_g1			-3.42107	1.7283e-05
242	c53900_g1			-3.4342	8.62073e-05
243	c44081_g1			-3.4358	0.000395255
244	c57523_g2			-3.43987	1.07527e-05
245	c57335_g3			-3.44336	9.1547e-06
246	c57768_g1			-3.44834	1.91615e-06
247	c33133_g1			-3.46828	2.62727e-06
248	c56821_g1			-3.46877	1.76774e-06
249	c56302_g1			-3.49331	6.93966e-06
250	c52329_g1			-3.56111	4.53207e-05
251	c48371_g1			-3.56411	8.9708e-06
252	c48474_g1			-3.57332	1.67503e-05
253	c37881_g1			-3.57785	3.04513e-06
254	c27193_g1			-3.57837	4.14756e-05
255	c46734_g1			-3.58705	0.000481147
256	c48397_g1			-3.59067	0.000193372
257	c44557_g1			-3.59399	9.79897e-07
258	c57187_g5			-3.60309	1.26151e-06
259	c40503_g1			-3.60801	9.48023e-06
260	c57459_g1			-3.60921	1.38297e-05
261	c57429_g1			-3.62568	7.35207e-06
262	c48199_g1			-3.64284	1.20498e-06
263	c48656_g1			-3.64359	6.66173e-06
264	c55380_g1			-3.64824	0.000147215
265	c57565_g3			-3.64824	0.000147215
266	c36326_g1			-3.65356	4.8303e-06
267	c46862_g1			-3.65356	4.8303e-06
268	c42390_g1			-3.66089	8.058e-07
269	c42834_g1			-3.66121	4.62837e-06
270	c51291_g2			-3.69916	0.000291391
271	c45839_g1			-3.69916	0.000291391
272	c49521_g1			-3.70812	3.23953e-05
273	c54522_g2			-3.72098	3.30978e-06
274	c34264_g1			-3.73198	6.94356e-07
275	c56554_g1			-3.73384	1.10173e-06
276	c33419_g1			-3.73468	0.000247831
277	c55084_g2			-3.74886	3.29399e-07
278	c57026_g1			-3.75922	7.84901e-06
279	c44596_g1			-3.77516	4.01986e-07
280	c54063_g1			-3.78286	7.67128e-05
281	c63028_g1			-3.78657	1.27406e-06
282	c55915_g2			-3.79237	2.20943e-06
283	c26153_g1			-3.80319	0.000180606
284	c43509_g2			-3.82198	7.11813e-07
285	c53338_g1			-3.83337	5.9769e-05
286	c42248_g2			-3.83676	1.90569e-07
287	c57759_g1			-3.8621	1.18582e-06
288	c56175_g1			-3.86635	5.87927e-06
289	c38916_g1			-3.86859	0.000132862
290	c56951_g2			-3.8711	3.30236e-07
291	c57056_g1			-3.87534	2.26207e-07
292	c53374_g2			-3.90701	2.70097e-06
293	c54496_g1			-3.91092	4.21261e-07
294	c51614_g1			-3.93116	9.86135e-05
295	c53737_g1			-3.96393	6.35261e-07
296	c44883_g1			-3.97881	0.000336207
297	c22879_g1			-3.97881	0.000336207
298	c46130_g1			-3.99743	2.61012e-05
299	c84227_g1			-4.00285	1.03581e-06
300	c55216_g1			-4.01411	2.23476e-07
301	c29685_g1			-4.01941	2.3311e-05
302	c57856_g2			-4.0202	6.40524e-05
303	c40300_g1			-4.02172	0.000277936
304	c43713_g1			-4.02172	0.000277936
305	c56612_g1			-4.02172	0.000277936
306	c52848_g1			-4.03258	8.72589e-07
307	c51509_g2			-4.04107	2.08449e-05
308	c52465_g2			-4.04344	3.19732e-06
309	c55977_g3			-4.05312	1.1809e-06
310	c32079_g1			-4.05377	1.41777e-07
311	c28809_g1			-4.05581	2.9859e-06
312	c34934_g1			-4.06339	0.000230561
313	c58025_g1			-4.07612	1.34726e-06
314	c44543_g1			-4.08317	6.50808e-07
315	c51015_g1			-4.08754	7.66182e-06
316	c54053_g2			-4.09227	4.45446e-07
317	c51721_g1			-4.10389	0.000191901
318	c51754_g1			-4.10406	4.23374e-05
319	c56210_g2			-4.10406	4.23374e-05
320	c45019_g1			-4.10406	4.23374e-05
321	c56234_g1			-4.1072	1.17748e-07
322	c57830_g1			-4.1236	4.32094e-07
323	c57952_g1			-4.12767	5.18844e-08
324	c28857_g1			-4.1431	2.78603e-07
325	c51224_g1			-4.14329	9.46323e-08
326	c52025_g1			-4.15304	4.92729e-06
327	c56528_g1			-4.15485	1.26916e-07
328	c52729_g1			-4.18163	0.00013422
329	c53747_g1			-4.18331	2.84399e-05
330	c56928_g1			-4.18331	2.84399e-05
331	c71597_g1			-4.18471	4.15142e-06
332	c46777_g1			-4.20879	2.49918e-05
333	c52966_g1			-4.27397	1.40645e-06
334	c53631_g1			-4.27925	4.18285e-07
335	c20346_g1			-4.28264	1.71225e-05
336	c42212_g1			-4.29563	3.80155e-07
337	c54800_g1			-4.30847	4.87563e-07
338	c53638_g1			-4.31437	4.89698e-06
339	c42132_g1			-4.31629	1.14016e-07
340	c51579_g1			-4.32797	3.1877e-08
341	c109590_g1			-4.35942	5.77951e-05
342	c44734_g1			-4.37007	7.17307e-08
343	c56412_g1			-4.37465	3.26652e-08
344	c56056_g6			-4.37754	7.57691e-09
345	c33376_g1			-4.39788	9.39195e-06
346	c36801_g1			-4.40577	1.50682e-07
347	c44337_g1			-4.42483	4.20337e-05
348	c57307_g1			-4.42884	3.23774e-08
349	c54748_g1			-4.43063	1.02252e-07
350	c57630_g3			-4.46286	6.65856e-06
351	c39905_g1			-4.48388	5.95245e-06
352	c55854_g1			-4.52953	7.18085e-08
353	c58085_g1			-4.5443	3.6345e-09
354	c54804_g1			-4.55341	0.000385253
355	c57630_g5			-4.55341	0.000385253
356	c25218_g1			-4.55765	1.12729e-07
357	c52207_g1			-4.5632	2.68735e-07
358	c55977_g2			-4.57643	1.97573e-05
359	c47541_g1			-4.58884	9.87131e-07
360	c79516_g1			-4.63288	1.48295e-05
361	c55430_g1			-4.63288	1.48295e-05
362	c57146_g2			-4.63615	1.06126e-07
363	c54930_g1			-4.64166	1.69816e-07
364	c23816_g1			-4.65356	6.35036e-08
365	c22300_g1			-4.65983	0.000243817
366	c53649_g1			-4.65983	0.000243817
367	c39523_g1			-4.66029	1.28863e-05
368	c49786_g1			-4.71024	0.000195424
369	c51664_g1			-4.71024	0.000195424
370	c57146_g1			-4.72322	4.17172e-08
371	c46693_g1			-4.73493	1.25797e-08
372	c51676_g1			-4.74798	1.72636e-07
373	c56696_g1			-4.74798	1.72636e-07
374	c43721_g2			-4.75894	0.000157376
375	c41006_g1			-4.75894	0.000157376
376	c52071_g1			-4.76354	6.98337e-10
377	c57080_g3			-4.79006	6.56495e-06
378	c46897_g1			-4.80606	0.000127312
379	c36988_g1			-4.80606	0.000127312
380	c55953_g1			-4.82938	5.5752e-08
381	c52350_g1			-4.89591	8.43945e-05
382	c56933_g1			-4.90451	1.62666e-07
383	c50418_g1			-4.93881	6.91332e-05
384	c16849_g1			-5.06038	3.88701e-05
385	c56745_g4			-5.06358	5.84885e-10
386	c41322_g1			-5.09873	3.23096e-05
387	c36354_g1			-5.09873	3.23096e-05
388	c44172_g1			-5.09908	5.8391e-10
389	c49931_g1			-5.10287	5.06115e-08
390	c53943_g1			-5.20801	1.89214e-05
391	c51110_g1			-5.30959	1.13841e-05
392	c27665_g1			-5.34192	9.66399e-06
393	c22339_g1			-5.34192	9.66399e-06
394	c57729_g1			-5.37439	4.94462e-10
395	c36680_g1			-5.40449	7.01868e-06
396	c52158_g5			-5.40449	7.01868e-06
397	c58077_g1			-5.41449	1.69085e-10
398	c54336_g2			-5.46154	2.09016e-08
399	c53791_g1			-5.46445	5.14799e-06
400	c57138_g1			-5.48258	1.84211e-08
401	c51609_g1			-5.5426	1.38311e-09
402	c122664_g1			-5.61412	8.82357e-10
403	c97540_g1			-5.73177	1.24339e-06
404	c35555_g1			-5.75076	6.45932e-13
405	c49566_g1			-5.75156	7.31846e-12
406	c96830_g1			-6.18199	3.54511e-14
407	c53744_g1			-6.60264	7.69628e-09
408	c55702_g3			-6.83663	3.23359e-11
409	c56529_g2			-7.0952	3.80208e-10
410	c56969_g1			-7.18835	0.000530405
411	c50940_g1			-7.18835	0.000530405
412	c39646_g1			-7.26584	0.000390825
413	c54754_g1			-7.26584	0.000390825
414	c37426_g1			-7.26584	0.000390825
415	c50234_g1			-7.26584	0.000390825
416	c49497_g1			-7.26584	0.000390825
417	c127908_g1			-7.33937	0.000290613
418	c57032_g1			-7.40933	0.00021796
419	c45809_g1			-7.40933	0.00021796
420	c87715_g1			-7.40933	0.00021796
421	c25757_g1			-7.47606	0.000164799
422	c36221_g1			-7.47606	0.000164799
423	c56239_g1			-7.47606	0.000164799
424	c43357_g1			-7.47606	0.000164799
425	c23167_g1			-7.53984	0.000125561
426	c30197_g1			-7.53984	0.000125561
427	c54896_g1			-7.60092	9.63608e-05
428	c58091_g1			-7.77001	4.53239e-05
429	c14610_g1			-7.77001	4.53239e-05
430	c61895_g1			-7.82225	3.56805e-05
431	c129997_g1			-7.82225	3.56805e-05
432	c11533_g1			-7.82225	3.56805e-05
433	c44875_g1			-7.87265	2.82471e-05
434	c47892_g7			-7.87265	2.82471e-05
435	c26015_g1			-7.92136	2.24824e-05
436	c46922_g1			-7.92136	2.24824e-05
437	c15769_g1			-7.92136	2.24824e-05
438	c48096_g1			-8.1429	7.72046e-06
439	c47807_g1			-8.1834	6.31674e-06
440	c32888_g1			-8.22279	5.18875e-06
441	c55216_g2			-8.26114	4.27844e-06
442	c43606_g1			-8.40508	2.04881e-06
443	c53237_g1			-8.472	1.4456e-06
444	c37751_g1			-8.79312	2.57175e-07
445	c39173_g1			-8.86957	1.6842e-07
446	c56973_g2			-8.91838	1.28242e-07
447	c61964_g1			-8.96559	9.83586e-08
448	c111150_g1			-9.50235	3.93956e-09
449	c53286_g1			-9.68268	1.34054e-09
450	c52187_g1			-9.72445	1.04166e-09
