# Supplementary material for: Decoding the Reproductive System of the Olive Fruit Fly, Bactrocera oleae
Source: Genes (Basel). 2021 Feb 28;12(3):355. doi: 10.3390/genes12030355 (PMC7997189; doi:10.3390/genes12030355)
Supplement: Supplementary file 1 [file genes-12-00355-s001.zip › genes-1107252-supple/genes-1107252-supplementary/Supplementary table S3.xlsx]

## Sheet: S2
B. oleae transcriptome
Tissue: male accessory glands, ejaculatory bulb
N	transcript_id	Annotation name	gene_id	logFC	PValue
1	c31616_g1	attacin-A	NW_013581217.1.68	-13.0506	1.02711e-16
2	c52655_g1	CG2254-like	NW_013581268.1.20	-12.3039	1.57747e-14
3	c51710_g1	CG31729-like	NW_013581210.1.33	-12.1104	5.8896e-14
4	c47341_g2	CG31798-like	NW_013581459.1.12	-11.8601	3.10754e-13
5	c47596_g1	CG10096-like	NW_013581245.1.66	-11.8309	3.78631e-13
6	c52892_g1	CG10435-like	NW_013581672.1.3	-11.8009	4.63175e-13
7	c57023_g2	timeless	NW_013581222.1.24	-11.708	8.58131e-13
8	c23397_g1	CG4666-like	NW_013581218.1.116	-11.7072	8.58131e-13
9	c47442_g1	sorting nexin 3	NW_013581987.1.5	-11.7004	8.93762e-13
10	c53574_g1	CG7840-like	NW_013588004.1.1	-11.6666	1.11348e-12
11	c40374_g1	catalase	NW_013581552.1.5	-11.6451	1.29883e-12
12	c47533_g1	Nuclear protein localization 4	NW_013585174.1.1	-11.5779	2.03111e-12
13	c55275_g2	CG43693-like	NW_013581324.1.28	-11.2539	1.67621e-11
14	c41928_g1	mus81	NW_013581254.1.18	-11.2304	1.94123e-11
15	c45555_g1	CG3690-like	NW_013584662.1.1	-11.1909	2.42933e-11
16	c57217_g1	twenty four	NW_013581628.1.11	-11.1854	2.62089e-11
17	c84745_g1	Nuclear polyadenosine RNA-binding 2-RA	NW_013581231.1.68	-11.1796	2.72285e-11
18	c57024_g2	Na+/H+ hydrogen exchanger 2	NW_013581246.1.67	-11.1532	3.23894e-11
19	c53204_g1	CG3394-like	NW_013581407.1.1	-11.1006	4.53373e-11
20	c53812_g1	not predicted	not predicted	-11.0977	4.62596e-11
21	c57131_g1	CG34408-like	NW_013582394.1.4	-11.0237	7.43665e-11
22	c39257_g2	CG3420-like	NW_013581226.1.64	-11.0062	8.27032e-11
23	c10660_g1	Tetraspanin 42Ee	NW_013581220.1.29	-10.9763	1.00424e-10
24	c47311_g1	Gustatory receptor 32a	NW_013581242.1.18	-10.965	1.07229e-10
25	c72530_g1		not predicted	-10.96	1.12046e-10
26	c53055_g1	Isoleucyl-tRNA synthetase	NW_013581248.1.21	-10.948	1.22411e-10
27	c55859_g1	galaktokinase	NW_013583755.1.2	-10.9218	1.43184e-10
28	c39648_g1	CG7322-like	NW_013581236.1.21	-10.9142	1.4981e-10
29	c57875_g1		not predicted	-10.9073	1.56775e-10
30	c53746_g1	Imaginal disc growth factor 3-RB	NW_013581222.1.28	-10.8486	2.27233e-10
31	c58086_g1	domino	13374_t	-10.8344	2.49875e-10
32	c54574_g1	juvenile hormone epoxide hydrolase 2	NW_013581209.1.139	-10.7884	3.34099e-10
33	c43349_g1	c43349_g1	18614_t	-10.7722	3.68768e-10
34	c55965_g3	Dopamine/Ecdysteroid receptor-RA	NW_013581302.1.11	-10.762	3.97366e-10
35	c54053_g5	Signal-transducer and activator of transcription protein at 92E	NW_013581294.1.27	-10.7455	4.39361e-10
36	c52465_g1	Guanine nucleotide exchange factor in mesoderm	NW_013581692.1.2	-10.6832	6.46321e-10
37	c55810_g1	CG3376-like	NW_013581229.1.55	-10.6671	7.18227e-10
38	c33324_g1	Small ribonucleoprotein particle protein SmB	NW_013581247.1.17	-10.6502	7.9903e-10
39	c54844_g2	Glucose transporter 1	NW_013581411.1.14	-10.6451	8.20759e-10
40	c26099_g1	CG30008-LIKE	NW_013581852.1.2	-10.6443	8.4314e-10
41	c58149_g1	expanded	NW_013581242.1.89	-10.63	9.14411e-10
42	c51872_g1	CG43143-like	NW_013582061.1.2	-10.6205	9.65596e-10
43	c30784_g2	Methylthioadenosine phosphorylase	NW_013581238.1.9	-10.593	1.13904e-09
44	c10274_g1	echinoid	NW_013581222.1.2	-10.574	1.30991e-09
45	c56997_g1	Gustatory receptor 21a	NW_013584380.1.1	-10.5633	1.386e-09
46	c32538_g1	CG12321-like	NW_013581448.1.7	-10.5442	1.55319e-09
47	c54799_g1	Cysteine string protein	NW_013581269.1.4	-10.5324	1.69313e-09
48	c57176_g2	wide awake	NW_013581262.1.13	-10.527	1.74282e-09
49	c43839_g1	Gamma-interferon-inducible reductase 1	NW_013581310.1.15	-10.525	1.74282e-09
50	c52007_g1	Pyruvate carboxylase	NW_013581314.1.23	-10.5195	1.84707e-09
51	c57583_g1	Abl tyrosine kinase	NW_013581213.1.160	-10.5164	1.84707e-09
52	c54018_g2	CG17746-like	NW_013582369.1.3	-10.4997	2.07678e-09
53	c54728_g1	yellow-g	NW_013581221.1.69	-10.4902	2.139e-09
54	c49066_g1	CG4757-like	17950_t	-10.4806	2.3383e-09
55	c45487_g1	CG5590-like	NW_013581593.1.5	-10.4805	2.3383e-09
56	c47712_g1	astray	NW_013581245.1.45	-10.4746	2.4092e-09
57	c52931_g1	CG9747-like	NW_013581266.1.30	-10.4536	2.80108e-09
58	c49237_g1	CG4266-like	NW_013581233.1.39	-10.3793	4.32524e-09
59	c34297_g1	CG7185-like	NW_013581249.1.17	-10.3721	4.60941e-09
60	c57747_g1	CG1024-like	NW_013581280.1.32	-10.3531	5.07493e-09
61	c56234_g1	split ends	NW_013581242.1.94	-10.3525	5.24141e-09
62	c53020_g1	CG8243-like	NW_013581233.1.54	-10.3411	5.41391e-09
63	c56726_g1	PTEN-induced putative kinase 1	NW_013581231.1.28	-10.2747	8.32893e-09
64	c57660_g1		not predicted	-10.2689	8.61626e-09
65	c50703_g1	CG40160-like	NW_013582263.1.2	-10.2531	9.54569e-09
66	c50574_g1	CG12121-like	NW_013582327.1.2	-10.2295	1.09608e-08
67	c54908_g1	CG8858-like	NW_013581229.1.3	-10.2221	1.13496e-08
68	c55183_g1	CG16935-like	NW_013582071.1.6	-10.2114	1.21735e-08
69	c55990_g1	ance-4-ra	NW_013583092.1.3	-10.197	1.35355e-08
70	c56768_g6	CG1090-like	NW_013582064.1.1	-10.193	1.35355e-08
71	c46700_g1	Hexosaminidase 1	NW_013581275.1.12	-10.187	1.40261e-08
72	c34700_g1	Smad anchor for receptor activation	NW_013581209.1.20	-10.1709	1.56189e-08
73	c56128_g2	moody	NW_013582266.1.2	-10.162	1.61933e-08
74	c54701_g1	strawberry notch	NW_013581414.1.4	-10.1476	1.80605e-08
75	c47569_g1	CG11414-like	NW_013581215.1.108	-10.1352	1.94363e-08
76	c55175_g1	Vacuolar protein sorting 24	NW_013581374.1.3	-10.1331	1.94363e-08
77	c52369_g1	CG8888-like	NW_013581233.1.61	-10.1141	2.17211e-08
78	c48551_g1	Nucleoporin 214kD	NW_013581215.1.31	-10.098	2.43048e-08
79	c71420_g1	Phosphoenolpyruvate carboxykinase	NW_013581568.1.4	-10.0819	7.01617e-09
80	c53306_g2	ldlCp-related protein	NW_013582073.1.8	-10.0794	7.01617e-09
81	c51656_g1	CG5390-like	NW_013581211.1.51	-10.0694	7.01617e-09
82	c37891_g1	Heat shock protein cognate 20	NW_013581285.1.42	-10.0667	7.58075e-09
83	c55308_g1	odd skipped	NW_013581667.1.1	-10.065	7.58075e-09
84	c54308_g1	CG1208-like	NW_013581589.1.12	-10.0542	8.1957e-09
85	c46027_g1	CG8417-like	NW_013583228.1.2	-10.0466	8.52358e-09
86	c53094_g7	Acid phosphatase 1	NW_013581380.1.16	-10.0455	8.52358e-09
87	c56461_g1	elbow B	NW_013583577.1.1	-10.0135	1.03949e-08
88	c47034_g1	CG5254-like	NW_013581478.1.4	-10.0089	1.08209e-08
89	c56555_g3	GluClα	NW_013581276.1.14	-10.0084	1.08209e-08
90	c56397_g3	Ryanodine receptor	NW_013581420.1.2	-10.0072	1.08209e-08
91	c57800_g1	heixuedian	NW_013581242.1.70	-10.0021	1.12663e-08
92	c10628_g1	CG4332-like	NW_013583288.1.2	-9.99582	1.17319e-08
93	c36907_g1	CG16727-like	NW_013581259.1.32	-9.99397	1.08209e-08
94	c49121_g2	Microcephalin	NW_013581448.1.9	-9.99382	1.17319e-08
95	c55037_g1		not predicted	-9.98728	1.22187e-08
96	c43052_g1	CG7011-like	NW_013581241.1.24	-9.97193	1.32605e-08
97	c51676_g1	SP2637-RC like	NW_013581226.1.57	-9.97182	1.32605e-08
98	c46198_g1	CG4603-like	NW_013581228.1.2	-9.97141	1.32605e-08
99	c23655_g1	CG17221-like	NW_013581662.1.6	-9.96756	1.38177e-08
100	c55935_g1	CG4896-like	NW_013581251.1.13	-9.95938	1.44007e-08
101	c47358_g2			-9.94655	1.56497e-08
102	c57740_g4			-9.93633	1.70189e-08
103	c84178_g1			-9.91103	1.8521e-08
104	c24730_g1			-9.89468	2.19822e-08
105	c49709_g1			-9.89271	2.19822e-08
106	c54174_g1			-9.88892	2.29548e-08
107	c47367_g1			-9.88812	2.19822e-08
108	c36529_g1			-9.88379	2.29548e-08
109	c109723_g1			-9.88284	2.29548e-08
110	c39363_g1			-9.87866	2.39749e-08
111	c44810_g1			-9.87084	2.50451e-08
112	c48513_g1			-9.86842	2.39749e-08
113	c53513_g1			-9.86443	2.61681e-08
114	c53176_g1			-9.84515	2.85839e-08
115	c57054_g1			-9.84227	2.98829e-08
116	c42361_g1			-9.83793	2.98829e-08
117	c57559_g1			-9.82231	3.26803e-08
118	c42395_g1			-9.81856	3.4186e-08
119	c56756_g1			-9.81828	3.4186e-08
120	c36028_g1			-9.81733	3.26803e-08
121	c43148_g1			-9.81236	3.4186e-08
122	c47769_g1			-9.8116	3.57684e-08
123	c56109_g1			-9.80657	3.57684e-08
124	c57289_g3			-9.80038	3.74316e-08
125	c55614_g1			-9.79796	3.74316e-08
126	c23039_g1			-9.79356	3.91803e-08
127	c58429_g1			-9.78462	4.10193e-08
128	c55049_g1			-9.78407	4.10193e-08
129	c54905_g1			-9.78081	4.29536e-08
130	c56979_g1			-9.76987	4.49888e-08
131	c46230_g1			-9.76637	4.71304e-08
132	c57287_g3			-9.75616	4.93847e-08
133	c57544_g1			-9.75143	4.93847e-08
134	c54779_g3			-9.75136	5.17581e-08
135	c50340_g1			-9.7455	5.17581e-08
136	c54327_g1			-9.745	5.17581e-08
137	c49506_g1			-9.74345	5.42576e-08
138	c55988_g1			-9.73677	5.42576e-08
139	c43974_g1			-9.7347	5.42576e-08
140	c122920_g1			-9.73337	5.42576e-08
141	c53769_g1			-9.72201	5.96645e-08
142	c49458_g1			-9.71479	6.2588e-08
143	c56560_g1			-9.70995	6.56698e-08
144	c46120_g1			-9.70938	6.56698e-08
145	c51692_g1			-9.70872	6.56698e-08
146	c56087_g1			-9.70348	6.56698e-08
147	c56786_g4			-9.70028	6.89192e-08
148	c36776_g1			-9.69897	6.89192e-08
149	c52416_g1			-9.69631	6.89192e-08
150	c49617_g1			-9.69111	7.23464e-08
151	c53862_g1			-9.68751	7.23464e-08
152	c47841_g1			-9.67866	7.59619e-08
153	c49752_g1			-9.67352	7.9777e-08
154	c72383_g1			-9.66872	7.23464e-08
155	c54746_g5			-9.6681	8.3804e-08
156	c38329_g1			-9.66222	8.3804e-08
157	c36507_g1			-9.65854	8.80556e-08
158	c53032_g1			-9.65252	8.80556e-08
159	c47521_g1			-9.64682	8.80556e-08
160	c58154_g3			-9.63997	9.72885e-08
161	c53847_g1			-9.62609	1.07597e-07
162	c54326_g1			-9.59751	1.25384e-07
163	c57202_g1			-9.59513	1.25384e-07
164	c54309_g1			-9.59247	1.25384e-07
165	c55372_g1			-9.5908	1.25384e-07
166	c56198_g1			-9.5904	1.32014e-07
167	c57339_g1			-9.58312	1.3903e-07
168	c55488_g1			-9.58147	1.3903e-07
169	c29799_g1			-9.58082	1.3903e-07
170	c37516_g1			-9.57341	1.3903e-07
171	c54688_g2			-9.56839	1.46459e-07
172	c50533_g1			-9.55514	1.62661e-07
173	c56117_g3			-9.54725	1.62661e-07
174	c27746_g1			-9.54625	1.62661e-07
175	c71442_g1			-9.54235	1.71493e-07
176	c32929_g1			-9.54184	1.71493e-07
177	c57257_g1			-9.52931	1.80855e-07
178	c52857_g1			-9.52591	1.90783e-07
179	c71604_g1			-9.52511	1.90783e-07
180	c55825_g1			-9.52299	1.90783e-07
181	c25284_g1			-9.51914	1.90783e-07
182	c57571_g4			-9.51665	2.01313e-07
183	c51418_g1			-9.51107	2.12485e-07
184	c49047_g1			-9.50966	2.12485e-07
185	c24597_g1			-9.50865	2.01313e-07
186	c57828_g1			-9.50825	2.12485e-07
187	c55077_g1			-9.50729	2.12485e-07
188	c49465_g1			-9.49957	2.12485e-07
189	c10586_g1			-9.49159	2.24343e-07
190	c52312_g1			-9.4881	2.36933e-07
191	c57338_g3			-9.48748	2.36933e-07
192	c54951_g2			-9.48215	2.50304e-07
193	c54954_g1			-9.47804	2.50304e-07
194	c56282_g1			-9.47453	2.50304e-07
195	c52101_g1			-9.47041	2.6451e-07
196	c34968_g1			-9.46793	2.6451e-07
197	c56584_g5			-9.45147	2.79606e-07
198	c55513_g3			-9.44485	2.95656e-07
199	c54036_g1			-9.4443	2.95656e-07
200	c32455_g1			-9.44067	3.12724e-07
201	c46987_g1			-9.43933	3.12724e-07
202	c45548_g1			-9.43454	3.12724e-07
203	c39884_g1			-9.41876	3.30882e-07
204	c54070_g1			-9.41793	3.50206e-07
205	c51292_g1			-9.40953	3.50206e-07
206	c57127_g1			-9.40818	3.70777e-07
207	c49531_g1			-9.40485	3.70777e-07
208	c39796_g1			-9.40412	3.92685e-07
209	c44934_g1			-9.3982	3.92685e-07
210	c52661_g1			-9.3976	3.92685e-07
211	c53337_g1			-9.39625	3.92685e-07
212	c55043_g1			-9.39423	3.92685e-07
213	c54597_g1			-9.38953	4.16025e-07
214	c45909_g1			-9.3869	4.16025e-07
215	c10568_g1			-9.38557	4.16025e-07
216	c52914_g1			-9.38377	3.70777e-07
217	c58030_g1			-9.37815	4.40899e-07
218	c56800_g1			-9.3721	4.40899e-07
219	c34576_g1			-9.37199	4.40899e-07
220	c50975_g1			-9.36613	4.67418e-07
221	c53043_g1			-9.35152	5.25877e-07
222	c55223_g1			-9.34981	5.25877e-07
223	c51209_g1			-9.34819	5.25877e-07
224	c58938_g1			-9.34454	5.25877e-07
225	c48323_g1			-9.34418	5.25877e-07
226	c45033_g1			-9.3387	5.58085e-07
227	c32761_g1			-9.33725	5.58085e-07
228	c41198_g1			-9.33532	5.58085e-07
229	c55117_g1			-9.33343	5.58085e-07
230	c53527_g1			-9.3334	5.58085e-07
231	c50085_g1			-9.33179	5.58085e-07
232	c53840_g1			-9.32801	5.92475e-07
233	c44418_g1			-9.32429	5.92475e-07
234	c57220_g4			-9.32278	5.58085e-07
235	c51512_g1			-9.32059	5.92475e-07
236	c51138_g1			-9.31684	6.29209e-07
237	c48978_g1			-9.30947	6.68462e-07
238	c43752_g1			-9.30575	6.68462e-07
239	c53370_g1			-9.30391	6.68462e-07
240	c50866_g1			-9.30387	6.68462e-07
241	c48591_g1			-9.29645	7.10424e-07
242	c46050_g1			-9.29631	6.68462e-07
243	c54493_g2			-9.29447	7.10424e-07
244	c54940_g1			-9.28695	7.10424e-07
245	c27232_g1			-9.28507	7.553e-07
246	c47829_g2			-9.28306	7.553e-07
247	c55348_g1			-9.28142	7.553e-07
248	c46703_g1			-9.2756	8.03313e-07
249	c55949_g1			-9.27522	7.553e-07
250	c57701_g1			-9.2718	8.03313e-07
251	c44049_g1			-9.2642	8.54701e-07
252	c57848_g1			-9.26236	8.54701e-07
253	c57745_g1			-9.26055	8.54701e-07
254	c40654_g1			-9.26007	8.54701e-07
255	c51136_g1			-9.25631	8.54701e-07
256	c42808_g1			-9.25606	8.54701e-07
257	c49462_g1			-9.2507	9.09727e-07
258	c54688_g1			-9.24813	9.09727e-07
259	c71410_g1			-9.2479	8.54701e-07
260	c58230_g1			-9.24132	9.68672e-07
261	c42127_g1			-9.23739	9.68672e-07
262	c57784_g1			-9.23563	9.68672e-07
263	c41973_g1			-9.2333	9.68672e-07
264	c52946_g1			-9.23258	9.68672e-07
265	c13906_g1			-9.22723	9.09727e-07
266	c54049_g1			-9.22711	1.03184e-06
267	c56909_g3			-9.22301	1.03184e-06
268	c56302_g1			-9.22125	1.03184e-06
269	c26755_g1			-9.22109	1.03184e-06
270	c47182_g1			-9.21642	1.03184e-06
271	c50571_g1			-9.20679	1.09957e-06
272	c57411_g1			-9.20636	1.17222e-06
273	c55732_g1			-9.20515	1.17222e-06
274	c48948_g1			-9.203	1.17222e-06
275	c55472_g1			-9.20063	1.17222e-06
276	c47914_g1			-9.19955	1.17222e-06
277	c38251_g1			-9.19717	1.17222e-06
278	c56986_g2			-9.19579	1.25018e-06
279	c53439_g1			-9.19363	1.25018e-06
280	c25322_g1			-9.18721	1.25018e-06
281	c54951_g1			-9.18672	1.25018e-06
282	c109602_g1			-9.18451	1.25018e-06
283	c47291_g1			-9.18331	1.33388e-06
284	c56676_g1			-9.18149	1.33388e-06
285	c34861_g1			-9.18136	1.33388e-06
286	c55357_g1			-9.17457	1.33388e-06
287	c53808_g2			-9.17425	1.42378e-06
288	c52669_g1			-9.17007	1.33388e-06
289	c122989_g1			-9.16925	1.42378e-06
290	c55220_g3			-9.16858	1.42378e-06
291	c44767_g1			-9.16628	1.42378e-06
292	c48858_g1			-9.16519	1.42378e-06
293	c57233_g1			-9.16203	1.52038e-06
294	c57683_g1			-9.15313	1.52038e-06
295	c56138_g2			-9.14691	1.62423e-06
296	c54430_g1			-9.14521	1.62423e-06
297	c36286_g1			-9.13744	1.62423e-06
298	c39441_g1			-9.13508	1.73594e-06
299	c48399_g1			-9.12712	1.73594e-06
300	c51847_g1			-9.12654	1.73594e-06
301	c53384_g1			-9.12154	1.73594e-06
302	c50336_g1			-9.12051	1.73594e-06
303	c54144_g1			-9.12051	1.73594e-06
304	c52447_g2			-9.11843	1.62423e-06
305	c32480_g1			-9.11814	1.85615e-06
306	c49755_g1			-9.11529	1.98557e-06
307	c54339_g3			-9.11425	1.98557e-06
308	c55069_g1			-9.10547	1.98557e-06
309	c55735_g1			-9.10502	1.98557e-06
310	c47662_g1			-9.10326	2.12499e-06
311	c33943_g1			-9.09991	2.12499e-06
312	c44704_g1			-9.09343	2.12499e-06
313	c51421_g1			-9.08639	2.27523e-06
314	c49443_g1			-9.0849	2.27523e-06
315	c52988_g1			-9.07993	2.43724e-06
316	c55362_g1			-9.07097	2.43724e-06
317	c57651_g2			-9.07003	2.43724e-06
318	c57826_g1			-9.06627	2.43724e-06
319	c47425_g1			-9.06197	2.61201e-06
320	c47867_g1			-9.05621	2.61201e-06
321	c55125_g1			-9.05477	2.61201e-06
322	c54324_g2			-9.05152	2.61201e-06
323	c57070_g1			-9.04922	2.80066e-06
324	c57734_g1			-9.04862	2.80066e-06
325	c43968_g1			-9.04566	2.80066e-06
326	c45007_g1			-9.04494	2.61201e-06
327	c35166_g1			-9.04062	2.80066e-06
328	c51973_g1			-9.03719	3.00439e-06
329	c48797_g1			-9.03164	3.00439e-06
330	c49237_g2			-9.03155	3.00439e-06
331	c56548_g1			-9.02622	3.00439e-06
332	c84119_g1			-9.0159	3.22452e-06
333	c57095_g1			-9.01529	3.22452e-06
334	c36475_g1			-9.01254	3.46252e-06
335	c49523_g1			-9.01183	3.46252e-06
336	c53918_g1			-9.01014	3.46252e-06
337	c47196_g1			-9.00326	3.46252e-06
338	c51021_g1			-9.00046	3.46252e-06
339	c20684_g1			-8.99314	3.71996e-06
340	c53617_g1			-8.99107	3.71996e-06
341	c55129_g1			-8.99002	3.71996e-06
342	c43940_g1			-8.98951	3.71996e-06
343	c10519_g1			-8.98575	3.71996e-06
344	c25201_g1			-8.98408	3.99859e-06
345	c53541_g1			-8.98321	3.99859e-06
346	c57315_g1			-8.9792	3.71996e-06
347	c53532_g1			-8.9792	3.71996e-06
348	c42772_g1			-8.97828	3.99859e-06
349	c57796_g2			-8.97289	3.99859e-06
350	c40914_g1			-8.97083	4.30033e-06
351	c42417_g1			-8.96957	4.30033e-06
352	c54008_g1			-8.96796	4.30033e-06
353	c47378_g1			-8.96497	4.30033e-06
354	c46715_g1			-8.95937	4.30033e-06
355	c53163_g1			-8.95847	4.30033e-06
356	c56913_g6			-8.95681	4.30033e-06
357	c109657_g1			-8.95575	4.62728e-06
358	c26619_g1			-8.95457	4.62728e-06
359	c55907_g1			-8.94022	4.98176e-06
360	c52088_g1			-8.93947	4.98176e-06
361	c56114_g2			-8.93908	4.98176e-06
362	c50508_g1			-8.93688	4.98176e-06
363	c42861_g1			-8.93542	4.98176e-06
364	c97179_g1			-8.93364	4.98176e-06
365	c56931_g1			-8.93251	4.98176e-06
366	c53026_g1			-8.93247	4.62728e-06
367	c49037_g1			-8.93247	4.62728e-06
368	c28991_g1			-8.93041	5.36631e-06
369	c55293_g1			-8.93006	4.98176e-06
370	c52836_g2			-8.92806	4.98176e-06
371	c36438_g1			-8.92382	5.36631e-06
372	c48395_g1			-8.92263	5.36631e-06
373	c72899_g1			-8.91944	5.36631e-06
374	c55809_g5			-8.91214	5.78373e-06
375	c47590_g1			-8.91108	5.78373e-06
376	c57122_g1			-8.91056	5.78373e-06
377	c50547_g1			-8.9095	5.78373e-06
378	c46900_g1			-8.89531	5.78373e-06
379	c52633_g2			-8.88711	6.72984e-06
380	c55142_g5			-8.88462	6.23711e-06
381	c54468_g2			-8.88324	6.72984e-06
382	c52127_g1			-8.87897	6.72984e-06
383	c36293_g1			-8.87393	6.23711e-06
384	c57032_g2			-8.87257	7.26569e-06
385	c10553_g1			-8.87203	6.72984e-06
386	c57501_g1			-8.87016	7.26569e-06
387	c55764_g1			-8.86923	7.26569e-06
388	c57386_g1			-8.86923	7.26569e-06
389	c52330_g1			-8.8641	7.84879e-06
390	c57484_g1			-8.86131	7.26569e-06
391	c57010_g1			-8.85705	7.84879e-06
392	c34677_g1			-8.85564	7.26569e-06
393	c49638_g1			-8.85174	7.84879e-06
394	c57126_g1			-8.8511	7.84879e-06
395	c56727_g1			-8.85047	7.84879e-06
396	c49394_g1			-8.84084	7.84879e-06
397	c54606_g1			-8.84016	7.84879e-06
398	c49389_g1			-8.83373	7.84879e-06
399	c12401_g1			-8.83304	7.84879e-06
400	c36775_g1			-8.83192	8.48372e-06
401	c55023_g1			-8.81904	9.17555e-06
402	c34513_g1			-8.81833	9.17555e-06
403	c24774_g1			-8.81476	9.92986e-06
404	c55121_g1			-8.80903	9.92986e-06
405	c44747_g1			-8.80807	8.48372e-06
406	c29575_g1			-8.79813	1.07529e-05
407	c58198_g3			-8.79214	1.07529e-05
408	c52057_g1			-8.7915	1.07529e-05
409	c25307_g1			-8.78777	1.07529e-05
410	c52778_g1			-8.78638	1.07529e-05
411	c51163_g1			-8.78638	1.07529e-05
412	c50698_g2			-8.78595	1.16514e-05
413	c57547_g1			-8.77827	1.16514e-05
414	c57306_g8			-8.7768	1.16514e-05
415	c26497_g1			-8.77229	1.16514e-05
416	c55702_g2			-8.76787	1.16514e-05
417	c56310_g1			-8.76688	1.26332e-05
418	c45312_g1			-8.74664	1.37066e-05
419	c55072_g1			-8.74577	1.37066e-05
420	c36246_g1			-8.74442	1.26332e-05
421	c57885_g2			-8.74359	1.37066e-05
422	c33259_g1			-8.74142	1.37066e-05
423	c71328_g1			-8.74047	1.37066e-05
424	c56692_g1			-8.73965	1.37066e-05
425	c55837_g1			-8.73786	1.37066e-05
426	c57362_g2			-8.73311	1.4881e-05
427	c56063_g4			-8.73204	1.4881e-05
428	c84143_g1			-8.7313	1.4881e-05
429	c49492_g1			-8.73075	1.4881e-05
430	c57034_g1			-8.72715	1.4881e-05
431	c54643_g1			-8.7267	1.4881e-05
432	c56291_g1			-8.72567	1.4881e-05
433	c42178_g1			-8.72168	1.4881e-05
434	c56371_g1			-8.71977	1.6167e-05
435	c54813_g2			-8.71914	1.4881e-05
436	c39708_g1			-8.71598	1.6167e-05
437	c35604_g1			-8.71503	1.6167e-05
438	c56498_g2			-8.70892	1.6167e-05
439	c52780_g2			-8.70839	1.6167e-05
440	c40857_g1			-8.70594	1.6167e-05
441	c57531_g2			-8.703	1.6167e-05
442	c39856_g1			-8.70276	1.75761e-05
443	c45720_g1			-8.70178	1.75761e-05
444	c55962_g1			-8.70002	1.6167e-05
445	c10085_g1			-8.69822	1.6167e-05
446	c27264_g1			-8.69578	1.75761e-05
447	c45387_g1			-8.69413	1.6167e-05
448	c33638_g1			-8.69399	1.75761e-05
449	c57969_g2			-8.68978	1.75761e-05
450	c54032_g1			-8.68926	1.75761e-05
451	c49141_g2			-8.68257	1.75761e-05
452	c56659_g1			-8.68152	1.75761e-05
453	c54013_g4			-8.68022	1.91212e-05
454	c45595_g1			-8.68022	1.91212e-05
455	c55407_g3			-8.67455	1.91212e-05
456	c54485_g1			-8.67122	2.08169e-05
457	c46714_g1			-8.66485	2.08169e-05
458	c47404_g1			-8.66365	2.08169e-05
459	c56291_g2			-8.66361	2.08169e-05
460	c109573_g1			-8.6626	2.08169e-05
461	c42201_g1			-8.66039	2.08169e-05
462	c31444_g1			-8.65709	2.08169e-05
463	c57615_g2			-8.65597	2.08169e-05
464	c50815_g1			-8.6537	2.08169e-05
465	c55150_g1			-8.64474	2.26792e-05
466	c39254_g1			-8.63929	2.26792e-05
467	c47446_g1			-8.63291	2.47261e-05
468	c34065_g1			-8.63121	2.47261e-05
469	c52804_g1			-8.62942	2.47261e-05
470	c54525_g1			-8.62707	2.47261e-05
471	c40720_g1			-8.62674	2.47261e-05
472	c57589_g2			-8.62433	2.47261e-05
473	c54247_g1			-8.61683	2.69777e-05
474	c53551_g1			-8.61639	2.47261e-05
475	c84264_g1			-8.61628	2.08169e-05
476	c57879_g4			-8.61316	2.69777e-05
477	c55294_g1			-8.60968	2.69777e-05
478	c56077_g1			-8.60426	2.69777e-05
479	c57939_g1			-8.60015	2.69777e-05
480	c50604_g1			-8.59951	2.94566e-05
481	c53292_g1			-8.59437	2.94566e-05
482	c55509_g3			-8.59401	2.94566e-05
483	c57935_g3			-8.58895	2.94566e-05
484	c56342_g1			-8.58803	2.94566e-05
485	c57938_g6			-8.5854	2.94566e-05
486	c55796_g1			-8.58408	2.94566e-05
487	c55035_g1			-8.57419	3.2188e-05
488	c56510_g1			-8.57331	3.2188e-05
489	c42321_g1			-8.57106	3.2188e-05
490	c56623_g1			-8.55724	2.94566e-05
491	c48854_g1			-8.5528	3.52e-05
492	c55941_g1			-8.55097	3.85245e-05
493	c46894_g1			-8.54669	3.85245e-05
494	c49117_g1			-8.54446	3.85245e-05
495	c56051_g2			-8.54212	3.85245e-05
496	c53508_g1			-8.54165	3.52e-05
497	c49092_g1			-8.54077	3.85245e-05
498	c25207_g1			-8.53784	3.85245e-05
499	c39355_g1			-8.53414	3.85245e-05
500	c50357_g1			-8.53336	3.85245e-05
501	c55498_g2			-8.53263	3.85245e-05
502	c42360_g1			-8.53112	3.85245e-05
503	c54176_g1			-8.52212	4.2197e-05
504	c30784_g1			-8.5214	4.2197e-05
505	c56449_g1			-8.5214	4.2197e-05
506	c46442_g1			-8.52047	4.2197e-05
507	c56722_g3			-8.51777	4.2197e-05
508	c58278_g1			-8.51229	4.2197e-05
509	c56896_g1			-8.51114	4.62575e-05
510	c23843_g1			-8.50664	4.2197e-05
511	c53257_g2			-8.50649	4.62575e-05
512	c48488_g1			-8.50531	4.62575e-05
513	c41752_g1			-8.50399	4.62575e-05
514	c57572_g2			-8.50371	4.62575e-05
515	c55514_g1			-8.50362	4.62575e-05
516	c26811_g1			-8.49543	5.07512e-05
517	c53396_g1			-8.49481	5.07512e-05
518	c40771_g2			-8.48975	4.62575e-05
519	c55130_g2			-8.48794	5.07512e-05
520	c40141_g1			-8.4878	5.07512e-05
521	c10550_g1			-8.48676	5.07512e-05
522	c23548_g1			-8.48239	5.07512e-05
523	c53671_g2			-8.48124	5.07512e-05
524	c42782_g1			-8.48018	5.07512e-05
525	c55958_g5			-8.47173	5.57289e-05
526	c52188_g1			-8.47173	5.57289e-05
527	c56370_g1			-8.46991	5.07512e-05
528	c49951_g1			-8.46484	5.57289e-05
529	c34100_g1			-8.46281	5.57289e-05
530	c26857_g1			-8.46059	5.57289e-05
531	c46269_g1			-8.45837	6.12477e-05
532	c56598_g1			-8.45568	6.12477e-05
533	c15611_g1			-8.45088	6.12477e-05
534	c50850_g1			-8.45001	6.12477e-05
535	c41767_g1			-8.44866	6.12477e-05
536	c51241_g1			-8.44777	6.12477e-05
537	c51662_g1			-8.44687	6.12477e-05
538	c50095_g1			-8.44595	6.12477e-05
539	c57645_g1			-8.44551	6.12477e-05
540	c44325_g1			-8.44508	6.12477e-05
541	c51899_g1			-8.44284	6.12477e-05
542	c46981_g1			-8.44076	6.73725e-05
543	c36220_g1			-8.44046	6.12477e-05
544	c57414_g1			-8.43921	6.12477e-05
545	c53938_g1			-8.43656	6.73725e-05
546	c52220_g1			-8.43552	6.12477e-05
547	c57094_g2			-8.43473	6.73725e-05
548	c56831_g2			-8.43473	6.73725e-05
549	c57759_g4			-8.43356	6.73725e-05
550	c57185_g6			-8.43026	6.73725e-05
551	c57488_g9			-8.42573	6.12477e-05
552	c55033_g1			-8.4231	6.73725e-05
553	c57758_g1			-8.42206	6.73725e-05
554	c51814_g1			-8.41918	7.41764e-05
555	c47730_g1			-8.41793	6.73725e-05
556	c56207_g1			-8.41666	6.73725e-05
557	c57045_g1			-8.4141	6.73725e-05
558	c9502_g1			-8.41155	7.41764e-05
559	c44082_g1			-8.40875	7.41764e-05
560	c52656_g2			-8.40279	3.35358e-15
561	c38257_g1			-8.39898	7.41764e-05
562	c55715_g1			-8.39873	7.41764e-05
563	c49432_g1			-8.39723	7.41764e-05
564	c58241_g1			-8.39675	7.41764e-05
565	c50445_g1			-8.38846	8.1742e-05
566	c110061_g1			-8.38846	8.1742e-05
567	c50994_g1			-8.38846	8.1742e-05
568	c42413_g1			-8.38806	8.1742e-05
569	c48581_g1			-8.38661	7.41764e-05
570	c55680_g3			-8.38641	8.1742e-05
571	c26764_g1			-8.3838	8.1742e-05
572	c51056_g1			-8.38018	8.1742e-05
573	c13970_g1			-8.37985	8.1742e-05
574	c42618_g1			-8.37551	8.1742e-05
575	c52509_g1			-8.37103	9.01633e-05
576	c56042_g1			-8.36424	9.01633e-05
577	c45690_g1			-8.36228	9.01633e-05
578	c53569_g1			-8.36211	9.01633e-05
579	c42623_g1			-8.36019	9.01633e-05
580	c52058_g2			-8.35787	9.01633e-05
581	c57459_g1			-8.35327	9.95465e-05
582	c52378_g1			-8.34894	9.95465e-05
583	c53291_g1			-8.34229	9.95465e-05
584	c56991_g1			-8.33788	9.95465e-05
585	c43295_g1			-8.33312	9.95465e-05
586	c45656_g1			-8.32868	9.95465e-05
587	c25138_g1			-8.32868	9.95465e-05
588	c51253_g1			-8.32669	0.000110013
589	c27180_g1			-8.32477	0.000110013
590	c19595_g1			-8.32458	0.000110013
591	c54015_g1			-8.32449	0.000110013
592	c54038_g1			-8.3225	0.000110013
593	c37542_g1			-8.32186	0.000110013
594	c57561_g1			-8.31986	0.000110013
595	c30098_g1			-8.319	9.95465e-05
596	c54042_g1			-8.31752	0.000110013
597	c52004_g1			-8.31294	0.000110013
598	c56942_g1			-8.31089	0.000121699
599	c56341_g1			-8.3063	0.000121699
600	c44849_g1			-8.3037	0.000121699
601	c33624_g1			-8.30127	0.000121699
602	c57737_g1			-8.2973	0.000121699
603	c52651_g2			-8.2973	0.000121699
604	c26639_g1			-8.29611	0.000110013
605	c53109_g1			-8.29486	0.000121699
606	c53970_g1			-8.28856	0.000134762
607	c42588_g1			-8.28686	0.000121699
608	c16657_g1			-8.28112	0.000134762
609	c123090_g1			-8.2799	0.000134762
610	c42248_g1			-8.27861	0.000134762
611	c52215_g2			-8.27527	0.000149379
612	c40773_g1			-8.27351	0.000134762
613	c21944_g1			-8.2692	0.000149379
614	c53555_g1			-8.2673	0.000149379
615	c26480_g1			-8.26691	0.000149379
616	c58121_g1			-8.26513	0.000149379
617	c55655_g6			-8.26079	0.000149379
618	c15369_g1			-8.26079	0.000149379
619	c56605_g1			-8.2595	0.000149379
620	c46275_g1			-8.25861	0.000134762
621	c52773_g1			-8.25775	0.000149379
622	c42815_g1			-8.25324	0.000134762
623	c48363_g1			-8.24642	0.000165755
624	c32215_g1			-8.24488	0.000149379
625	c52367_g1			-8.24425	0.000165755
626	c34663_g1			-8.23883	0.000149379
627	c54027_g1			-8.23454	0.000165755
628	c57638_g1			-8.2312	0.000165755
629	c47163_g1			-8.22533	0.000184122
630	c55465_g1			-8.22382	0.000184122
631	c46214_g1			-8.21975	0.000184122
632	c50344_g1			-8.21705	0.000165755
633	c55632_g1			-8.214	0.000184122
634	c48431_g1			-8.21261	0.000184122
635	c48899_g1			-8.21194	0.000165755
636	c54235_g1			-8.20686	0.000184122
637	c41888_g1			-8.20406	0.000204746
638	c46095_g1			-8.20394	0.000184122
639	c39797_g1			-8.20318	0.000184122
640	c53249_g1			-8.20117	0.000204746
641	c40382_g1			-8.2004	0.000204746
642	c52555_g2			-8.19925	0.000204746
643	c46885_g1			-8.19905	0.000204746
644	c51359_g1			-8.19723	0.000184122
645	c46449_g1			-8.19188	0.000204746
646	c13996_g1			-8.18938	0.000204746
647	c56569_g1			-8.18766	0.000204746
648	c37720_g1			-8.18509	0.000204746
649	c31603_g1			-8.18509	0.000204746
650	c29763_g1			-8.18295	0.000204746
651	c37461_g1			-8.179	0.000204746
652	c51800_g1			-8.179	0.000204746
653	c57378_g1			-8.17472	0.000227933
654	c56930_g1			-8.17447	0.000227933
655	c52839_g1			-8.17162	0.000227933
656	c52878_g1			-8.16931	0.000227933
657	c47836_g1			-8.16706	0.000227933
658	c49256_g1			-8.16523	0.000227933
659	c53726_g1			-8.15885	0.000254031
660	c122935_g1			-8.15573	0.000227933
661	c27926_g1			-8.15469	0.000254031
662	c36366_g1			-8.15363	0.000254031
663	c45396_g1			-8.15146	0.000227933
664	c42729_g1			-8.15027	0.000227933
665	c23016_g1			-8.14834	0.000254031
666	c50715_g2			-8.1461	0.000254031
667	c47389_g1			-8.14282	0.000254031
668	c11914_g1			-8.14092	0.000254031
669	c57553_g1			-8.1407	0.000254031
670	c41557_g1			-8.13858	0.000254031
671	c54661_g2			-8.13675	0.000254031
672	c34286_g1			-8.13191	0.000254031
673	c52306_g2			-8.13104	0.000254031
674	c55797_g1			-8.12809	0.000283444
675	c54812_g1			-8.12768	0.000254031
676	c53545_g3			-8.12475	0.000283444
677	c40254_g1			-8.12347	0.000283444
678	c47246_g1			-8.12266	0.000283444
679	c23080_g1			-8.12266	0.000283444
680	c52030_g1			-8.12266	0.000283444
681	c55731_g1			-8.12137	0.000283444
682	c57837_g1			-8.1211	0.000283444
683	c52122_g1			-8.11929	0.000283444
684	c39196_g1			-8.11663	0.000283444
685	c54239_g1			-8.11588	0.000283444
686	c55330_g2			-8.11243	0.000283444
687	c27140_g1			-8.11243	0.000283444
688	c42248_g2			-8.11165	0.000316633
689	c51964_g1			-8.11034	0.000283444
690	c50878_g1			-8.10411	0.000316633
691	c53784_g3			-8.09916	0.000316633
692	c56512_g1			-8.09649	0.000316633
693	c57345_g1			-8.09036	0.000316633
694	c50483_g1			-8.08991	0.000316633
695	c56760_g1			-8.08885	0.000316633
696	c54120_g1			-8.08731	0.000316633
697	c57039_g2			-8.08467	0.000316633
698	c44282_g1			-8.08117	0.000354133
699	c48720_g1			-8.08072	0.000354133
700	c49223_g1			-8.08003	0.000316633
701	c50539_g1			-8.06778	0.000354133
702	c53003_g1			-8.06778	0.000354133
703	c26695_g1			-8.06544	0.000354133
704	c56232_g1			-8.06263	0.000354133
705	c50163_g1			-8.06233	0.000354133
706	c18743_g1			-8.05853	0.000354133
707	c10879_g1			-8.0547	0.000354133
708	c26365_g1			-8.05447	0.000354133
709	c52602_g1			-8.05082	0.000354133
710	c42923_g1			-8.04674	0.000354133
711	c58083_g1			-8.04628	0.000396559
712	c24147_g1			-8.04245	0.000396559
713	c53153_g1			-8.03643	0.000444622
714	c49965_g4			-8.03468	0.000396559
715	c24274_g1			-8.03468	0.000396559
716	c43416_g1			-8.03073	0.000396559
717	c57042_g1			-8.02876	0.000444622
718	c55927_g3			-8.02474	0.000444622
719	c45061_g1			-8.02469	0.000396559
720	c24411_g1			-8.02276	0.000444622
721	c56382_g1			-8.01699	0.000444622
722	c56772_g1			-8.01463	0.000444622
723	c56399_g1			-8.01086	0.000444622
724	c50056_g1			-8.00653	0.000444622
725	c52406_g1			-8.00406	0.000444622
726	c45516_g1			-7.99871	0.000499146
727	c57624_g6			-7.9981	0.000444622
728	c23672_g1			-7.98872	0.000499146
729	c49256_g2			-7.98446	0.000499146
730	c48885_g1			-7.97496	0.000561085
731	c57800_g2			-7.97496	0.000561085
732	c57759_g2			-7.97138	0.000499146
733	c56216_g3			-7.97122	0.000561085
734	c50599_g1			-7.96876	0.000561085
735	c58213_g1			-7.9675	0.000561085
736	c57296_g1			-7.96564	0.000561085
737	c56287_g2			-7.96503	0.000561085
738	c51786_g1			-7.96439	0.000561085
739	c40687_g1			-7.96439	0.000561085
740	c46491_g1			-7.96374	0.000561085
741	c49956_g1			-7.95589	0.000561085
742	c53600_g1			-7.95176	0.000631549
743	c43981_g3			-7.95097	0.000561085
744	c42555_g1			-7.94805	0.000631549
745	c46325_g1			-7.94723	0.000631549
746	c56238_g1			-7.94451	0.000631549
747	c39309_g1			-7.94352	0.000631549
748	c57533_g1			-7.94255	0.000631549
749	c52997_g1			-7.94174	0.000561085
750	c54747_g1			-7.94167	0.000631549
751	c50948_g1			-7.93525	0.000631549
752	c54581_g1			-7.93342	0.000631549
753	c41233_g1			-7.92514	0.000711827
754	c56142_g2			-7.92407	0.000631549
755	c49916_g1			-7.92069	0.000631549
756	c45675_g1			-7.91882	0.000631549
757	c43849_g1			-7.9151	0.000631549
758	c43115_g1			-7.91265	0.000711827
759	c84559_g1			-7.91132	0.000561085
760	c54975_g2			-7.91084	0.000711827
761	c58069_g1			-7.90415	0.000711827
762	c31515_g1			-7.90368	0.000711827
763	c57406_g1			-7.90281	0.000711827
764	c57216_g1			-7.90057	0.000711827
765	c52765_g1			-7.89962	0.000711827
766	c40022_g1			-7.88938	0.000711827
767	c56686_g3			-7.88856	0.000803422
768	c44266_g1			-7.88731	0.000711827
769	c53878_g2			-7.8853	0.000803422
770	c43838_g1			-7.88037	0.000803422
771	c43290_g1			-7.88022	0.000803422
772	c55416_g1			-7.86985	0.000803422
773	c53879_g1			-7.86471	0.000908088
774	c55060_g1			-7.85573	0.000803422
775	c52935_g1			-7.85302	0.000908088
776	c53608_g1			-7.85029	0.000803422
777	c52608_g1			-7.84947	0.000908088
778	c56826_g1			-7.84918	0.000908088
779	c49577_g2			-7.84888	0.000908088
780	c54510_g3			-7.84686	0.000908088
781	c45160_g1			-7.84306	0.000908088
782	c54496_g1			-7.84217	0.000908088
783	c51736_g1			-7.84177	0.000908088
784	c42232_g1			-7.83676	0.00102787
785	c57623_g6			-7.83676	0.00102787
786	c55132_g1			-7.83459	0.000908088
787	c53280_g1			-7.83459	0.000908088
788	c47582_g1			-7.83406	0.000908088
789	c55872_g1			-7.83293	0.00102787
790	c40824_g1			-7.82902	0.000908088
791	c47525_g1			-7.8257	0.00102787
792	c56609_g1			-7.8257	0.00102787
793	c59379_g1			-7.82536	0.000803422
794	c46706_g1			-7.82434	0.000908088
795	c55486_g1			-7.82434	0.000908088
796	c54323_g2			-7.82405	0.00102787
797	c45247_g2			-7.8217	0.00102787
798	c52573_g1			-7.81841	0.00102787
799	c28092_g1			-7.81763	0.00102787
800	c57284_g2			-7.81678	0.00102787
801	c43872_g1			-7.81354	0.00102787
802	c45092_g1			-7.81269	0.00102787
803	c47595_g1			-7.81205	0.00116518
804	c48097_g1			-7.80944	0.00102787
805	c54179_g1			-7.80851	0.00102787
806	c50715_g3			-7.80717	0.00116518
807	c53533_g1			-7.80717	0.00116518
808	c44053_g1			-7.80043	0.00116518
809	c56375_g1			-7.79662	0.000261244
810	c48299_g1			-7.79569	0.00116518
811	c110033_g1			-7.7914	0.00029814
812	c47193_g1			-7.7914	0.00029814
813	c53765_g8			-7.78544	0.00029814
814	c58179_g1			-7.7794	0.00029814
815	c53794_g1			-7.77926	0.00029814
816	c46238_g1			-7.77622	0.000340835
817	c55009_g1			-7.77476	0.00029814
818	c47666_g1			-7.77328	0.000261244
819	c56977_g3			-7.76864	0.000340835
820	c42518_g1			-7.76864	0.000340835
821	c54167_g2			-7.76702	0.00029814
822	c53843_g1			-7.76561	0.000340835
823	c51967_g1			-7.76548	0.00029814
824	c43025_g1			-7.75791	0.000340835
825	c53676_g1			-7.75791	0.000340835
826	c56148_g1			-7.75763	0.00029814
827	c39949_g1			-7.75673	0.000340835
828	c28798_g1			-7.75495	0.000340835
829	c31520_g1			-7.75495	0.000340835
830	c56023_g1			-7.75014	0.000340835
831	c19561_g1			-7.74913	0.000390336
832	c56392_g1			-7.74432	0.000390336
833	c39298_g1			-7.74288	0.000390336
834	c33331_g1			-7.73654	0.000390336
835	c57764_g2			-7.73513	0.000390336
836	c57653_g1			-7.73152	0.000390336
837	c44092_g1			-7.73093	0.000390336
838	c52434_g1			-7.72781	0.000390336
839	c50586_g1			-7.72216	0.000390336
840	c48887_g1			-7.72113	0.000390336
841	c58082_g1			-7.72077	0.000390336
842	c56194_g1			-7.71939	0.000390336
843	c56848_g3			-7.71831	0.000390336
844	c48943_g1			-7.71831	0.000390336
845	c44533_g1			-7.71802	0.000390336
846	c96869_g1			-7.71691	0.000390336
847	c58054_g10			-7.71015	0.000390336
848	c52660_g1			-7.70871	0.000447841
849	c50657_g1			-7.70744	0.000390336
850	c39617_g1			-7.7074	0.000390336
851	c39362_g1			-7.70341	0.000447841
852	c55286_g1			-7.70341	0.000447841
853	c48515_g2			-7.70055	0.000390336
854	c50941_g1			-7.69389	0.000447841
855	c56747_g1			-7.69359	0.000447841
856	c57218_g2			-7.68699	0.000447841
857	c52831_g1			-7.68386	0.000447841
858	c33392_g1			-7.67868	0.000447841
859	c49610_g1			-7.67029	0.000514778
860	c55759_g1			-7.66936	0.000447841
861	c53595_g1			-7.66874	0.000514778
862	c54516_g1			-7.66535	0.000514778
863	c56558_g1			-7.66182	0.000514778
864	c110791_g1			-7.66053	0.000514778
865	c38225_g1			-7.65937	0.000514778
866	c44573_g1			-7.65937	0.000514778
867	c56807_g1			-7.6491	0.000390336
868	c55743_g1			-7.64616	0.000592854
869	c34353_g1			-7.64416	0.000447841
870	c34152_g1			-7.64416	0.000447841
871	c55195_g1			-7.64108	0.000592854
872	c53723_g2			-7.63584	0.000514778
873	c57270_g1			-7.63354	0.000592854
874	c38009_g2			-7.63354	0.000592854
875	c49158_g1			-7.62587	0.000592854
876	c57887_g1			-7.62576	0.000592854
877	c50911_g1			-7.62475	0.000592854
878	c46163_g1			-7.62254	0.000592854
879	c52996_g1			-7.62254	0.000592854
880	c54036_g2			-7.62254	0.000592854
881	c53054_g1			-7.61805	0.000592854
882	c45279_g1			-7.61478	0.000592854
883	c18631_g1			-7.61263	0.000592854
884	c56186_g1			-7.61263	0.000592854
885	c51015_g1			-7.61157	0.000684118
886	c122528_g1			-7.61157	0.000684118
887	c43163_g1			-7.60844	0.000684118
888	c50988_g1			-7.60794	0.000592854
889	c48444_g1			-7.60741	0.000684118
890	c33914_g1			-7.60477	0.000684118
891	c32837_g1			-7.60373	0.000684118
892	c40432_g1			-7.60091	0.000592854
893	c50412_g1			-7.59265	0.000592854
894	c8866_g1			-7.59174	0.000684118
895	c57215_g1			-7.58882	0.000684118
896	c52618_g1			-7.58562	0.000684118
897	c35611_g1			-7.58026	0.000684118
898	c51600_g1			-7.57454	0.000791026
899	c52818_g5			-7.57177	0.000684118
900	c54971_g8			-7.56988	0.000684118
901	c45761_g1			-7.56802	0.000684118
902	c55896_g1			-7.5671	0.000684118
903	c56155_g1			-7.56619	0.000791026
904	c47543_g1			-7.56262	0.000791026
905	c43300_g1			-7.56001	0.000791026
906	c46227_g1			-7.55516	0.000592854
907	c25629_g2			-7.55421	0.000791026
908	c55446_g1			-7.55336	0.000791026
909	c39368_g1			-7.55252	0.000791026
910	c46456_g1			-7.55168	0.000791026
911	c26901_g1			-7.55159	0.000684118
912	c26006_g1			-7.55085	0.00091654
913	c31091_g1			-7.54815	0.000791026
914	c46859_g1			-7.54399	0.000791026
915	c24254_g1			-7.53146	0.00091654
916	c58114_g1			-7.53071	0.00091654
917	c57491_g1			-7.52274	0.00091654
918	c53931_g1			-7.52274	0.00091654
919	c56592_g1			-7.51595	0.00091654
920	c55930_g1			-7.51524	0.00091654
921	c44867_g1			-7.51384	0.00091654
922	c49331_g1			-7.51247	0.00106424
923	c49374_g1			-7.51247	0.00106424
924	c25218_g2			-7.51179	0.00106424
925	c54724_g1			-7.50345	0.00106424
926	c58154_g4			-7.50216	0.00106424
927	c48884_g1			-7.4974	0.00091654
928	c54264_g1			-7.49487	0.00106424
929	c39222_g1			-7.49487	0.00106424
930	c56337_g1			-7.48603	0.00106424
931	c56200_g1			-7.48603	0.00106424
932	c57956_g1			-7.48427	0.00106424
933	c98263_g1			-7.48257	0.00106424
934	c109750_g1			-7.48201	0.00106424
935	c52230_g1			-7.48146	0.00106424
936	c56661_g2			-7.48036	0.00123844
937	c57632_g1			-7.47417	0.00106424
938	c53453_g1			-7.47364	0.00106424
939	c56213_g1			-7.47055	0.00123844
940	c47758_g1			-7.46646	0.00106424
941	c56209_g1			-7.46494	0.00106424
942	c55002_g1			-7.46298	0.00123844
943	c57895_g1			-7.45271	0.00123844
944	c34922_g1			-7.45271	0.00123844
945	c52605_g1			-7.45227	0.00123844
946	c47514_g1			-7.45227	0.00123844
947	c57505_g2			-7.44975	0.00123844
948	c49501_g1			-7.44514	0.00106424
949	c52168_g1			-7.4435	0.00123844
950	c51666_g19			-7.43894	0.00144441
951	c50711_g1			-7.43317	0.00123844
952	c54515_g1			-7.43144	0.00123844
953	c57011_g1			-7.43077	0.00144441
954	c58225_g1			-7.43043	0.00144441
955	c46117_g1			-7.4245	0.00091654
956	c51711_g1			-7.41996	0.00144441
957	c52212_g1			-7.4194	0.00144441
958	c34530_g1			-7.41886	0.00144441
959	c55990_g3			-7.41102	0.00123844
960	c48798_g1			-7.41029	0.00144441
961	c53421_g1			-7.41005	0.00144441
962	c34582_g1			-7.40867	0.00144441
963	c57204_g1			-7.40029	0.00123844
964	c44262_g1			-7.39952	0.00144441
965	c40209_g1			-7.39933	0.00144441
966	c49112_g1			-7.39914	0.00144441
967	c10610_g1			-7.39896	0.00144441
968	c37475_g2			-7.38809	0.00144441
969	c55840_g1			-7.38746	0.00168853
970	c84063_g1			-7.37695	0.00144441
971	c57159_g1			-7.37681	0.00168853
972	c57851_g1			-7.3766	0.00168853
973	c55605_g1			-7.36548	0.00168853
974	c15646_g1			-7.36544	0.00168853
975	c58520_g1			-7.3654	0.00168853
976	c32808_g1			-7.35437	0.00197862
977	c56024_g1			-7.35427	0.00168853
978	c57473_g1			-7.35417	0.00168853
979	c50211_g1			-7.35413	0.00168853
980	c56300_g1			-7.35392	0.00168853
981	c56742_g1			-7.34327	0.00197862
982	c41200_g1			-7.34295	0.00197862
983	c44608_g1			-7.34273	0.00168853
984	c46039_g1			-7.34262	0.00168853
985	c50148_g1			-7.3425	0.00168853
986	c46404_g1			-7.34239	0.00168853
987	c57087_g1			-7.33197	0.00197862
988	c50276_g1			-7.33147	0.00197862
989	c52207_g1			-7.33094	0.00197862
990	c56913_g4			-7.32052	0.00197862
991	c54212_g1			-7.308	0.00197862
992	c54846_g3			-7.30769	0.00197862
993	c38895_g1			-7.29601	0.00232423
994	c57322_g2			-7.29486	0.00197862
995	c50967_g1			-7.29446	0.00197862
996	c54346_g1			-7.28646	0.00232423
997	c51703_g1			-7.28646	0.00232423
998	c49929_g1			-7.28517	0.00232423
999	c57398_g1			-7.28384	0.00232423
1000	c50923_g1			-7.28338	0.00232423
1001	c15585_g1			-7.28199	0.00197862
1002	c53623_g2			-7.27406	0.00232423
1003	c57672_g2			-7.27253	0.00232423
1004	c19096_g1			-7.27148	0.00232423
1005	c36300_g1			-7.27148	0.00232423
1006	c51978_g1			-7.26303	0.00273707
1007	c50645_g1			-7.25832	0.00232423
1008	c44491_g1			-7.2577	0.00232423
1009	c52756_g1			-7.25707	0.00232423
1010	c49571_g2			-7.24955	0.00273707
1011	c24327_g2			-7.24756	0.00273707
1012	c109557_g1			-7.24618	0.00232423
1013	c56226_g1			-7.24618	0.00232423
1014	c54445_g1			-7.24548	0.00232423
1015	c33096_g1			-7.24548	0.00232423
1016	c54218_g2			-7.24406	0.00232423
1017	c53521_g1			-7.23702	0.00273707
1018	c53713_g1			-7.23477	0.00273707
1019	c50942_g1			-7.23323	0.00273707
1020	c56199_g2			-7.23164	0.00232423
1021	c54268_g1			-7.22672	0.00323161
1022	c57185_g4			-7.21137	0.00323161
1023	c56031_g1			-7.21045	0.00273707
1024	c30327_g1			-7.21045	0.00273707
1025	c46695_g1			-7.20953	0.00273707
1026	c43466_g1			-7.20119	0.00323161
1027	c48592_g1			-7.20059	0.00197862
1028	c45991_g2			-7.1962	0.00323161
1029	c45857_g1			-7.1962	0.00323161
1030	c57858_g2			-7.18812	0.00323161
1031	c57878_g2			-7.18812	0.00323161
1032	c43981_g1			-7.18705	0.00323161
1033	c57285_g1			-7.18705	0.00323161
1034	c57100_g2			-7.18591	1.12817e-11
1035	c57948_g1			-7.18488	0.00323161
1036	c50726_g1			-7.18377	0.00323161
1037	c53018_g1			-7.18377	0.00323161
1038	c50739_g1			-7.178	0.00273707
1039	c58206_g1			-7.17712	0.00382566
1040	c58174_g2			-7.17712	0.00382566
1041	c38314_g1			-7.17484	0.00323161
1042	c56540_g1			-7.17368	0.00323161
1043	c35853_g1			-7.1713	0.00323161
1044	c50126_g1			-7.17009	0.00323161
1045	c56845_g1			-7.16259	0.00382566
1046	c57306_g5			-7.16134	0.00382566
1047	c48175_g1			-7.16008	0.00382566
1048	c55133_g1			-7.15618	0.00323161
1049	c58018_g3			-7.15484	0.00323161
1050	c56479_g1			-7.15484	0.00323161
1051	c46469_g1			-7.14564	1.47261e-11
1052	c44180_g1			-7.13217	0.00382566
1053	c43895_g1			-7.13067	0.00382566
1054	c49057_g1			-7.12411	0.00454135
1055	c57271_g1			-7.12411	0.00454135
1056	c40801_g1			-7.12102	0.00382566
1057	c52586_g1			-7.11945	0.00382566
1058	c54893_g1			-7.11785	0.00382566
1059	c39599_g2			-7.11623	0.00382566
1060	c56181_g1			-7.11162	0.00454135
1061	c15308_g1			-7.11121	0.00382566
1062	c47150_g1			-7.10835	0.00454135
1063	c48009_g2			-7.10835	0.00454135
1064	c46160_g1			-7.1041	0.00454135
1065	c47626_g1			-7.1041	0.00454135
1066	c14157_g1			-7.09739	0.00454135
1067	c50027_g1			-7.09388	0.00454135
1068	c32783_g1			-7.08463	0.00382566
1069	c39644_g1			-7.0829	0.00454135
1070	c50399_g1			-7.07584	0.00540613
1071	c55270_g1			-7.07527	0.00454135
1072	c53404_g3			-7.07527	0.00454135
1073	c45750_g1			-7.06714	0.00382566
1074	c57321_g1			-7.06526	0.00540613
1075	c48904_g1			-7.06134	0.00540613
1076	c54365_g1			-7.0573	0.00540613
1077	c56233_g1			-7.04868	0.00540613
1078	c56883_g2			-7.04445	0.00540613
1079	c52792_g1			-7.0444	0.00454135
1080	c48425_g1			-7.04031	0.00645428
1081	c38003_g1			-7.04007	0.00540613
1082	c58057_g4			-7.03784	0.00540613
1083	c51169_g4			-7.03784	0.00540613
1084	c50185_g1			-7.03018	0.00382566
1085	c54664_g1			-7.02697	0.00540613
1086	c55919_g7			-7.02463	0.00540613
1087	c53614_g1			-7.02463	0.00540613
1088	c50214_g1			-7.02224	0.00540613
1089	c55170_g4			-7.01982	0.00540613
1090	c53939_g1			-7.00376	0.00540613
1091	c53092_g3			-7.00066	0.00645428
1092	c43078_g1			-6.99269	0.00645428
1093	c49643_g1			-6.98745	0.00645428
1094	c51249_g1			-6.98477	0.00645428
1095	c49517_g1			-6.98458	0.00645428
1096	c57735_g1			-6.98458	0.00645428
1097	c57008_g1			-6.98204	0.00645428
1098	c53092_g1			-6.98204	0.00645428
1099	c109529_g1			-6.97927	0.00645428
1100	c45370_g1			-6.97588	0.00540613
1101	c55490_g1			-6.96767	0.00645428
1102	c55911_g4			-6.96272	0.00645428
1103	c57500_g1			-6.95841	0.00540613
1104	c53999_g1			-6.95667	0.00645428
1105	c124540_g1			-6.95642	0.00772866
1106	c31075_g1			-6.95203	0.00772866
1107	c54105_g2			-6.94896	0.00772866
1108	c57426_g1			-6.94717	0.00645428
1109	c49215_g1			-6.93941	0.00645428
1110	c54769_g1			-6.93836	0.00772866
1111	c57214_g1			-6.93836	0.00772866
1112	c43033_g1			-6.9361	0.00645428
1113	c30979_g1			-6.9361	0.00645428
1114	c54152_g1			-6.93516	0.00772866
1115	c29535_g1			-6.93428	0.00928309
1116	c31394_g2			-6.9319	0.00772866
1117	c57331_g1			-6.92132	0.00772866
1118	c36298_g1			-6.91793	0.00772866
1119	c57078_g1			-6.91793	0.00772866
1120	c57240_g1			-6.91447	0.00772866
1121	c51532_g1			-6.91447	0.00772866
1122	c56474_g1			-6.91096	0.00772866
1123	c57727_g1			-6.9109	0.00928309
1124	c53115_g1			-6.90744	0.00928309
1125	c53172_g1			-6.90391	0.00928309
1126	c41580_g1			-6.90032	0.00772866
1127	c44937_g1			-6.90032	0.00772866
1128	c45174_g1			-6.89293	0.00772866
1129	c45302_g1			-6.88613	0.00928309
1130	c55982_g1			-6.88329	0.00928309
1131	c56089_g1			-6.87577	0.00928309
1132	c39345_g1			-6.87449	0.00772866
1133	c44954_g1			-6.87189	0.00928309
1134	c52373_g1			-6.86944	0.0111854
1135	c49409_g2			-6.86392	0.00928309
1136	c41121_g1			-6.86213	0.00772866
1137	c51475_g1			-6.86164	0.00928309
1138	c53052_g4			-6.85762	0.00928309
1139	c43089_g1			-6.85555	0.0111854
1140	c53721_g1			-6.85352	0.00928309
1141	c30118_g1			-6.85155	0.0111854
1142	c57046_g7			-6.85133	0.00928309
1143	c57771_g1			-6.84935	0.00928309
1144	c35816_g1			-6.84508	0.00928309
1145	c56750_g1			-6.84331	0.0111854
1146	c46899_g1			-6.84331	0.0111854
1147	c49449_g1			-6.83749	0.0111854
1148	c50364_g1			-6.83628	0.00928309
1149	c52817_g1			-6.83473	0.0111854
1150	c55589_g1			-6.83473	0.0111854
1151	c54262_g1			-6.83327	0.0111854
1152	c42008_g2			-6.83189	0.0111854
1153	c46478_g1			-6.83031	0.00928309
1154	c55746_g1			-6.82456	0.0111854
1155	c109999_g1			-6.82007	0.0111854
1156	c57718_g1			-6.81646	0.00928309
1157	c34557_g1			-6.81549	0.0111854
1158	c51753_g1			-6.81002	0.0111854
1159	c45735_g1			-6.80602	0.0111854
1160	c53730_g1			-6.80602	0.0111854
1161	c50121_g1			-6.80537	0.0111854
1162	c56434_g1			-6.80063	0.0111854
1163	c47490_g1			-6.80015	0.0135212
1164	c56140_g1			-6.79613	0.00928309
1165	c58172_g1			-6.79545	0.0135212
1166	c52389_g1			-6.79064	0.0111854
1167	c57110_g1			-6.77121	0.0135212
1168	c55582_g2			-6.77078	0.0135212
1169	c51699_g1			-6.77032	0.0111854
1170	c57237_g4			-6.76105	0.0135212
1171	c57750_g1			-6.76105	0.0135212
1172	c109742_g1			-6.75669	0.0135212
1173	c55186_g1			-6.75649	1.83833e-10
1174	c48979_g1			-6.7558	0.0135212
1175	c55170_g11			-6.7558	0.0135212
1176	c52276_g1			-6.75484	0.0111854
1177	c54011_g1			-6.74928	0.0111854
1178	c36281_g1			-6.74494	0.0135212
1179	c14192_g1			-6.74215	0.0163992
1180	c50732_g1			-6.73931	0.0135212
1181	c49246_g1			-6.73679	0.0163992
1182	c53357_g1			-6.72955	0.0135212
1183	c58074_g1			-6.72572	0.0163992
1184	c29104_g1			-6.72205	0.0163992
1185	c21277_g1			-6.71853	0.0163992
1186	c54115_g1			-6.7164	0.0163992
1187	c56675_g1			-6.7164	0.0163992
1188	c52467_g1			-6.71063	0.0163992
1189	c57961_g1			-6.70471	0.0163992
1190	c58134_g1			-6.70471	0.0163992
1191	c39688_g2			-6.70471	0.0163992
1192	c49414_g2			-6.70145	0.0163992
1193	c71523_g1			-6.70145	0.0163992
1194	c42176_g1			-6.69833	0.0199579
1195	c50490_g1			-6.6955	0.0163992
1196	c122431_g1			-6.69246	0.0163992
1197	c54831_g1			-6.6894	0.0163992
1198	c56715_g1			-6.6894	0.0163992
1199	c96846_g1			-6.67764	0.0199579
1200	c30933_g1			-6.67406	0.0163992
1201	c56785_g1			-6.67406	0.0163992
1202	c53050_g1			-6.66762	0.0163992
1203	c45667_g1			-6.66515	0.0199579
1204	c27311_g1			-6.65902	0.0135212
1205	c57908_g1			-6.65868	0.0199579
1206	c40499_g1			-6.65868	0.0199579
1207	c55056_g1			-6.65658	0.0163992
1208	c55765_g1			-6.65658	0.0163992
1209	c33840_g1			-6.65426	0.0163992
1210	c48127_g1			-6.65204	0.0199579
1211	c56372_g1			-6.65204	0.0199579
1212	c58160_g1			-6.64993	0.0199579
1213	c36439_g1			-6.6495	0.0135212
1214	c55542_g1			-6.64732	0.0163992
1215	c57445_g1			-6.64326	0.0199579
1216	c123047_g1			-6.64138	0.0199579
1217	c24374_g1			-6.63827	0.0199579
1218	c49375_g1			-6.63827	0.0199579
1219	c53439_g2			-6.63468	0.0199579
1220	c42834_g2			-6.63288	0.0163992
1221	c56783_g1			-6.63111	0.0163992
1222	c44620_g1			-6.62826	4.16966e-10
1223	c23833_g1			-6.62782	0.0199579
1224	c51967_g2			-6.62376	0.0163992
1225	c27671_g1			-6.62079	0.0199579
1226	c109598_g1			-6.61486	0.0199579
1227	c45259_g1			-6.61357	0.0199579
1228	c49084_g1			-6.60617	0.0199579
1229	c55628_g2			-6.60517	4.79576e-10
1230	c51814_g2			-6.59948	0.0199579
1231	c54953_g1			-6.59856	0.0199579
1232	c55149_g2			-6.59856	0.0199579
1233	c11450_g1			-6.55738	0.0199579
1234	c96899_g1			-6.53956	0.0163992
1235	c57944_g1			-6.52179	8.20839e-10
1236	c56469_g1			-6.46279	1.18557e-09
1237	c23602_g1			-6.42674	1.51515e-09
1238	c57311_g1			-6.1332	9.42048e-09
1239	c53192_g1			-6.05609	1.50936e-08
1240	c55389_g3			-6.00769	2.01311e-08
1241	c43382_g1			-5.98825	3.60218e-12
1242	c122426_g1			-5.95418	8.10173e-10
1243	c15658_g1			-5.91682	3.56346e-08
1244	c55101_g2			-5.8867	4.29747e-08
1245	c45950_g1			-5.85365	5.20114e-08
1246	c55094_g2			-5.84741	5.37115e-08
1247	c53824_g1			-5.83459	5.91893e-08
1248	c57671_g1			-5.83055	5.91893e-08
1249	c49173_g1			-5.74728	9.76031e-08
1250	c49608_g1			-5.58878	2.5701e-07
1251	c48875_g2			-5.58682	2.5701e-07
1252	c56350_g1			-5.55261	3.10785e-07
1253	c48317_g1			-5.53789	1.10964e-08
1254	c47895_g1			-5.52808	2.85276e-10
1255	c49323_g1			-5.50127	1.40269e-08
1256	c38325_g1			-5.43882	6.09864e-07
1257	c52176_g1			-5.36082	9.26961e-07
1258	c54151_g2			-5.3172	4.62471e-09
1259	c56989_g1			-5.25903	1.71788e-06
1260	c57012_g2			-5.22344	2.06371e-06
1261	c52387_g1			-5.21036	2.16167e-06
1262	c57993_g1			-5.18159	2.6079e-06
1263	c49256_g3			-5.0852	4.45177e-06
1264	c56473_g1			-5.08496	4.45177e-06
1265	c30202_g1			-5.05215	2.40544e-08
1266	c52880_g2			-5.0282	6.0335e-06
1267	c71326_g1			-5.01299	2.71134e-07
1268	c51521_g1			-5.00065	7.04856e-06
1269	c52261_g1			-4.9996	7.04856e-06
1270	c43343_g2			-4.98856	3.13672e-07
1271	c57410_g2			-4.98242	7.82892e-06
1272	c50627_g1			-4.97715	5.73203e-09
1273	c54222_g1			-4.95586	9.18332e-06
1274	c56935_g1			-4.92928	1.07995e-05
1275	c53372_g1			-4.88884	1.34601e-05
1276	c56129_g1			-4.86383	1.50543e-05
1277	c35155_g1			-4.80404	9.27115e-07
1278	c52069_g1			-4.78932	2.24968e-05
1279	c51859_g2			-4.7855	2.24968e-05
1280	c45382_g1			-4.76749	1.36615e-07
1281	c53478_g1			-4.73459	3.02743e-05
1282	c58237_g1			-4.70893	1.95293e-07
1283	c51542_g1			-4.67483	5.78275e-09
1284	c48420_g1			-4.63933	4.9602e-05
1285	c52737_g1			-4.63614	4.6572e-05
1286	c10566_g1			-4.58563	1.60883e-06
1287	c53816_g3			-4.58389	6.40773e-05
1288	c56891_g1			-4.58181	4.15543e-07
1289	c53620_g1			-4.54954	7.79761e-05
1290	c57338_g4			-4.51131	8.90664e-05
1291	c43425_g1			-4.50524	6.54562e-07
1292	c49669_g1			-4.48916	2.75574e-06
1293	c57017_g1			-4.47647	0.000109084
1294	c51424_g1			-4.44092	0.00012515
1295	c54437_g1			-4.43493	3.64694e-06
1296	c57114_g1			-4.41747	8.88765e-08
1297	c51265_g2			-4.40618	0.000154329
1298	c54902_g1			-4.36908	0.000191133
1299	c41895_g1			-4.33241	6.54444e-06
1300	c54886_g1			-4.3265	3.21114e-07
1301	c8189_g1			-4.31793	1.95896e-06
1302	c50650_g1			-4.31526	7.45149e-06
1303	c38514_g1			-4.28714	0.000255994
1304	c55956_g1			-4.26268	2.66915e-06
1305	c55795_g3			-4.26114	0.000297188
1306	c57565_g3			-4.22852	3.22845e-06
1307	c46562_g1			-4.21417	3.55543e-06
1308	c47887_g1			-4.16205	0.000509771
1309	c50395_g1			-4.13128	0.000551891
1310	c47898_g1			-4.12173	1.70717e-06
1311	c10120_g1			-4.10424	0.000648029
1312	c57583_g2			-3.99462	6.45124e-07
1313	c51752_g1			-3.98325	3.79791e-06
1314	c56222_g1			-3.94177	4.79027e-06
1315	c55022_g3			-3.94015	0.00137754
1316	c50481_g1			-3.93407	2.6294e-08
1317	c55391_g1			-3.93358	2.08317e-06
1318	c56319_g1			-3.88915	2.08191e-06
1319	c47668_g1			-3.88894	2.14574e-05
1320	c42523_g1			-3.87364	1.21096e-07
1321	c44589_g1			-3.8685	3.05293e-07
1322	c48878_g2			-3.85836	0.00179298
1323	c84052_g1			-3.82192	1.16799e-06
1324	c57516_g2			-3.81807	1.30349e-07
1325	c44183_g2			-3.81568	3.17812e-05
1326	c25398_g1			-3.81501	0.000976448
1327	c57918_g1			-3.80301	0.00107311
1328	c23731_g1			-3.77826	1.20312e-05
1329	c57728_g2			-3.77762	1.16514e-05
1330	c46499_g1			-3.76312	4.22267e-05
1331	c10794_g1			-3.74968	0.00118032
1332	c10169_g1			-3.69224	6.15794e-05
1333	c57972_g2			-3.68499	0.00192516
1334	c50100_g1			-3.68023	0.000204554
1335	c50506_g1			-3.67924	0.000204554
1336	c58285_g1			-3.67909	8.91975e-06
1337	c11557_g1			-3.64031	7.98154e-05
1338	c57208_g1			-3.62222	0.000260843
1339	c58162_g2			-3.60223	0.000295185
1340	c56996_g1			-3.59895	0.00261038
1341	c50665_g2			-3.59615	0.00031419
1342	c50153_g1			-3.5793	0.000334542
1343	c47466_g1			-3.55581	0.00289475
1344	c49648_g2			-3.53636	5.77862e-06
1345	c54237_g1			-3.51419	0.00357034
1346	c49895_g1			-3.5025	1.89773e-05
1347	c51159_g1			-3.49787	0.000164822
1348	c55076_g1			-3.48882	0.00397112
1349	c52950_g2			-3.4862	0.000524727
1350	c53447_g1			-3.48272	2.65007e-05
1351	c45110_g1			-3.46127	0.00442141
1352	c97073_g1			-3.45146	0.000208974
1353	c50986_g2			-3.44895	0.000640204
1354	c32839_g1			-3.42998	6.03609e-06
1355	c45955_g1			-3.4268	0.000684661
1356	c37503_g1			-3.42075	8.19934e-06
1357	c46416_g1			-3.40339	7.05792e-06
1358	c55397_g1			-3.40089	0.00078405
1359	c43077_g1			-3.39455	2.02158e-05
1360	c32709_g1			-3.37329	0.000105834
1361	c48509_g1			-3.36256	3.69337e-06
1362	c52157_g1			-3.35989	0.000110126
1363	c46396_g1			-3.34689	1.78681e-05
1364	c49547_g1			-3.33972	0.00103362
1365	c58098_g1			-3.3271	0.00768582
1366	c25900_g1			-3.31765	0.00768582
1367	c56130_g1			-3.31367	9.41457e-06
1368	c51933_g1			-3.30898	5.3559e-05
1369	c58203_g1			-3.28978	0.000463969
1370	c52265_g1			-3.27664	0.000488686
1371	c51719_g1			-3.27328	0.00137254
1372	c57589_g1			-3.25109	2.99259e-05
1373	c54266_g1			-3.23035	0.000212531
1374	c57699_g1			-3.22424	0.000221757
1375	c50415_g1			-3.20142	5.83063e-05
1376	c41380_g1			-3.19996	0.000114737
1377	c26573_g1			-3.19475	0.00183649
1378	c45821_g1			-3.17615	0.0137363
1379	c10667_g1			-3.16487	0.000499734
1380	c49848_g2			-3.16474	0.000499734
1381	c34184_g1			-3.16287	7.22689e-05
1382	c55628_g1			-3.15186	4.69221e-06
1383	c46841_g1			-3.12985	1.93435e-05
1384	c52305_g1			-3.10916	0.000663348
1385	c42941_g2			-3.10045	2.28271e-05
1386	c56779_g2			-3.0996	2.10808e-05
1387	c45746_g1			-3.09731	0.000663348
1388	c58233_g1			-3.08591	3.4477e-05
1389	c57083_g1			-3.08371	0.00288525
1390	c57605_g1			-3.08009	0.00311654
1391	c56722_g2			-3.05792	4.80601e-05
1392	c44046_g1			-3.05168	3.02652e-05
1393	c57480_g1			-3.04891	2.67456e-05
1394	c52188_g2			-3.0191	0.000591393
1395	c52993_g1			-3.00953	0.00106062
1396	c48575_g2			-3.00009	0.000168575
1397	c54611_g1			-2.99599	0.000268582
1398	c55692_g1			-2.99501	5.73027e-05
1399	c58347_g1			-2.98481	0.000287266
1400	c49611_g1			-2.97185	0.00119654
1401	c57241_g1			-2.96976	6.36094e-05
1402	c45419_g1			-2.96164	0.000207532
1403	c35068_g1			-2.9406	0.00086505
1404	c49418_g2			-2.92868	5.14539e-05
1405	c48817_g1			-2.92701	0.000377579
1406	c55912_g1			-2.91356	0.00100118
1407	c58058_g1			-2.90683	5.41364e-05
1408	c49278_g1			-2.90239	0.000140934
1409	c57149_g1			-2.88731	6.00907e-05
1410	c54978_g1			-2.8859	0.00116104
1411	c54679_g1			-2.86177	7.74163e-05
1412	c26676_g1			-2.8565	0.000116663
1413	c47346_g1			-2.84684	0.000394205
1414	c84087_g1			-2.83972	6.21482e-05
1415	c30304_g1			-2.83766	0.000716752
1416	c45428_g1			-2.83332	0.000276225
1417	c42822_g1			-2.83109	0.00020301
1418	c58017_g1			-2.82758	0.000164226
1419	c54457_g1			-2.82284	8.6141e-05
1420	c54671_g9			-2.82149	4.62062e-05
1421	c54698_g1			-2.79933	0.000318778
1422	c57460_g2			-2.79276	0.000250698
1423	c30138_g1			-2.79159	8.66873e-05
1424	c57382_g1			-2.79078	0.00271102
1425	c47100_g1			-2.77447	2.67888e-05
1426	c36605_g1			-2.76911	0.000592905
1427	c54240_g1			-2.76764	0.000279032
1428	c54395_g1			-2.75522	0.000639666
1429	c55536_g1			-2.75373	0.00203462
1430	c47897_g1			-2.72426	0.00238305
1431	c84251_g1			-2.71961	0.00238305
1432	c55170_g12			-2.70988	0.00251324
1433	c36021_g1			-2.70512	0.000385207
1434	c57361_g1			-2.69518	0.000115916
1435	c44548_g1			-2.68827	0.000871371
1436	c56292_g1			-2.68679	0.00432281
1437	c54538_g1			-2.67633	0.000106356
1438	c35673_g1			-2.66355	0.00432281
1439	c34305_g1			-2.66343	0.00462812
1440	c44191_g1			-2.64221	0.0034768
1441	c57858_g3			-2.63653	0.000738437
1442	c57829_g1			-2.61463	0.0179482
1443	c55277_g1			-2.60543	0.000636843
1444	c51968_g1			-2.60446	0.0196389
1445	c57575_g2			-2.57784	0.000214288
1446	c51177_g1			-2.57373	0.0070307
1447	c52177_g1			-2.56945	0.000981528
1448	c54398_g1			-2.56416	0.000779438
1449	c50088_g1			-2.55645	0.0070307
1450	c57014_g2			-2.54867	0.000564155
1451	c46072_g1			-2.54287	0.000396197
1452	c57285_g3			-2.51887	0.00871518
1453	c29083_g1			-2.49623	0.000244237
1454	c42741_g1			-2.48635	0.0014517
1455	c53426_g6			-2.46282	0.00726072
1456	c50648_g1			-2.46085	0.00392062
1457	c46405_g1			-2.45995	0.00726072
1458	c57624_g4			-2.45351	0.00231673
1459	c55667_g1			-2.45344	0.000896211
1460	c55565_g1			-2.45307	0.00077292
1461	c52349_g1			-2.45173	0.00253972
1462	c53117_g1			-2.4457	0.00177495
1463	c84044_g1			-2.44349	0.000426371
1464	c53225_g3			-2.43733	0.00769896
1465	c41358_g1			-2.42698	0.000321749
1466	c71344_g1			-2.42454	0.00455407
1467	c52108_g1			-2.42416	0.00478928
1468	c50692_g1			-2.42019	0.00103378
1469	c54041_g1			-2.40849	0.00503775
1470	c56235_g1			-2.40323	0.00315856
1471	c54316_g1			-2.39846	0.000456504
1472	c57856_g1			-2.39766	0.000543227
1473	c10659_g1			-2.39611	0.000593781
1474	c44257_g1			-2.3942	0.000517855
1475	c53066_g1			-2.3923	0.00101062
1476	c46085_g1			-2.37673	0.000506839
1477	c56571_g1			-2.37487	0.00705287
1478	c43981_g2			-2.35311	0.00173871
1479	c50640_g1			-2.3472	0.00213245
1480	c47222_g2			-2.34505	0.00277935
1481	c43198_g1			-2.34454	0.000951328
1482	c52161_g1			-2.34228	0.00396603
1483	c54488_g1			-2.34175	0.000919605
1484	c42617_g1			-2.33833	0.00798905
1485	c96840_g1			-2.3274	0.000908788
1486	c55000_g2			-2.32632	0.000505568
1487	c34714_g1			-2.32422	0.000635435
1488	c53583_g2			-2.31594	0.00429167
1489	c55864_g2			-2.31308	0.0183498
1490	c57050_g2			-2.30803	0.000901804
1491	c54423_g1			-2.30496	0.00906136
1492	c42021_g1			-2.28665	0.00276122
1493	c54578_g1			-2.27872	0.0024045
1494	c41087_g1			-2.27839	0.0198171
1495	c48374_g1			-2.27638	0.00117129
1496	c56893_g2			-2.26572	0.0102912
1497	c49206_g1			-2.24715	0.00240952
1498	c57573_g2			-2.24608	0.00623631
1499	c37106_g1			-2.24228	0.00208598
1500	c50637_g1			-2.24177	0.00623631
1501	c55965_g5			-2.23714	0.0117037
1502	c50854_g1			-2.23344	0.000873537
1503	c25365_g1			-2.21208	0.000857213
1504	c55516_g1			-2.19932	0.00145392
1505	c71560_g1			-2.19638	0.00225479
1506	c55008_g1			-2.18594	0.0025008
1507	c45565_g1			-2.17202	0.00828088
1508	c53305_g1			-2.16671	0.00181225
1509	c32546_g1			-2.16615	0.00409795
1510	c52075_g1			-2.16284	0.00201517
1511	c49935_g1			-2.16174	0.00409795
1512	c43718_g1			-2.15774	0.00165699
1513	c39500_g1			-2.15025	0.00505038
1514	c56982_g1			-2.13686	0.00713703
1515	c71416_g1			-2.13355	0.00122923
1516	c38825_g1			-2.1288	0.0173548
1517	c56248_g1			-2.12369	0.0105428
1518	c122580_g1			-2.12229	0.00301493
1519	c34387_g1			-2.11912	0.00275862
1520	c56786_g5			-2.11425	0.00109127
1521	c35450_g1			-2.11326	0.00217546
1522	c53141_g1			-2.11263	0.0043192
1523	c50790_g1			-2.0858	0.00849164
1524	c54722_g1			-2.08494	0.0116277
1525	c109627_g1			-2.08422	0.00429928
1526	c34110_g1			-2.08378	0.00197865
1527	c57088_g1			-2.07959	0.00302214
1528	c52445_g1			-2.07944	0.0181666
1529	c23862_g1			-2.0778	0.00127306
1530	c41421_g1			-2.07656	0.0181666
1531	c53403_g1			-2.06773	0.00742217
1532	c54682_g5			-2.06221	0.00945126
1533	c55862_g1			-2.05963	0.00538089
1534	c37914_g1			-2.05416	0.0101289
1535	c55689_g1			-2.03737	0.00162135
1536	c53801_g1			-2.03644	0.00209075
1537	c56445_g1			-2.02918	0.011073
1538	c49720_g1			-2.02382	0.00557762
1539	c56873_g1			-2.01714	0.00625611
1540	c46581_g1			-2.01444	0.00177178
1541	c56045_g1			-2.01291	0.002499
1542	c56324_g1			-2.00607	0.0164829
1543	c57314_g1			-1.98211	0.00292299
1544	c57525_g2			-1.98051	0.00563861
1545	c51784_g1			-1.96764	0.00236255
1546	c51362_g1			-1.95649	0.00510859
1547	c50386_g1			-1.94199	0.00539725
1548	c56392_g2			-1.93874	0.0152031
1549	c23688_g1			-1.93459	0.00617335
1550	c52695_g1			-1.93406	0.0128081
1551	c57811_g1			-1.93267	0.00811007
1552	c52987_g1			-1.92559	0.0165342
1553	c57822_g1			-1.91233	0.00572854
1554	c51589_g2			-1.90628	0.00480665
1555	c49765_g1			-1.89371	0.00324178
1556	c57968_g1			-1.88576	0.00527481
1557	c57346_g1			-1.87611	0.0200768
1558	c25467_g2			-1.8716	0.0154477
1559	c55540_g3			-1.86152	0.00490221
1560	c52782_g1			-1.84681	0.00409102
1561	c51358_g4			-1.84441	0.00632283
1562	c33443_g1			-1.83889	0.00990055
1563	c57306_g4			-1.83729	0.0150809
1564	c49452_g1			-1.83374	0.0133812
1565	c52884_g1			-1.83278	0.00834646
1566	c57566_g4			-1.82247	0.00479606
1567	c37474_g1			-1.8101	0.0066488
1568	c42274_g1			-1.80785	0.0199539
1569	c32403_g1			-1.79485	0.0122847
1570	c25331_g1			-1.78725	0.0128807
1571	c57178_g1			-1.78008	0.00910511
1572	c51585_g1			-1.77165	0.00728403
1573	c51917_g1			-1.77071	0.0200415
1574	c46274_g1			-1.76863	0.00709143
1575	c50915_g1			-1.76574	0.013064
1576	c53542_g1			-1.75597	0.00629824
1577	c47762_g1			-1.75391	0.00852056
1578	c57100_g1			-1.7533	0.0114819
1579	c49411_g1			-1.75285	0.0082453
1580	c51782_g1			-1.74033	0.00578954
1581	c56356_g1			-1.73425	0.0182976
1582	c55400_g2			-1.71402	0.0121058
1583	c15618_g1			-1.70056	0.0198182
1584	c47909_g1			-1.69163	0.0204572
1585	c56584_g3			-1.69039	0.00883955
1586	c51849_g1			-1.68716	0.0092329
1587	c57352_g1			-1.67105	0.00844412
1588	c51856_g1			-1.66667	0.0161908
1589	c35185_g1			-1.64809	0.00846561
1590	c53268_g1			-1.64093	0.0095219
1591	c50396_g3			-1.62743	0.0144729
1592	c33044_g1			-1.61975	0.0136687
1593	c96827_g1			-1.61536	0.0125562
1594	c47020_g1			-1.61157	0.0121886
1595	c55727_g4			-1.59979	0.0099698
1596	c56753_g1			-1.58582	0.015938
1597	c51017_g1			-1.57594	0.0189007
1598	c56741_g1			-1.5504	0.0137511
1599	c50761_g3			-1.54753	0.016201
1600	c46488_g2			-1.52875	0.0166066
1601	c54618_g1			-1.51844	0.0160525
1602	c30806_g1			-1.51394	0.0201746
1603	c44570_g1			-1.51118	0.0181582
1604	c54301_g1			-1.50203	0.0177991
1605	c71380_g1			-1.49773	0.0186249
1606	c50040_g1			-1.48174	0.0184497
1607	c57332_g3			-1.45754	0.020616
1608	c55492_g4			1.29108	0.0195732
1609	c47130_g1			1.29236	0.0196621
1610	c41582_g1			1.31956	0.0167981
1611	c54696_g1			1.32453	0.0194757
1612	c39759_g1			1.32745	0.0154702
1613	c49578_g1			1.32814	0.0145796
1614	c58111_g1			1.33223	0.0174638
1615	c53382_g1			1.3387	0.0178714
1616	c52205_g2			1.35003	0.0205882
1617	c57276_g5			1.3538	0.0178851
1618	c56939_g1			1.36394	0.0138567
1619	c16562_g1			1.3723	0.0168449
1620	c51316_g1			1.38377	0.0128132
1621	c57145_g1			1.38635	0.0171658
1622	c54210_g1			1.387	0.0169112
1623	c56272_g1			1.38972	0.0167819
1624	c56069_g1			1.38991	0.0121903
1625	c48009_g1			1.39226	0.0118672
1626	c39584_g1			1.39499	0.0131616
1627	c56499_g1			1.39525	0.0203279
1628	c55095_g1			1.4016	0.0106057
1629	c49653_g1			1.40346	0.015766
1630	c23145_g1			1.40881	0.0102363
1631	c57125_g1			1.41083	0.0105807
1632	c33554_g2			1.41138	0.0132975
1633	c26950_g1			1.42263	0.0152086
1634	c19925_g1			1.42594	0.00940156
1635	c57841_g1			1.42702	0.0157313
1636	c55820_g1			1.42725	0.0098087
1637	c42893_g1			1.43201	0.0110881
1638	c54633_g1			1.44389	0.0187622
1639	c53977_g1			1.45023	0.00721634
1640	c53015_g1			1.45211	0.00672122
1641	c52776_g1			1.46265	0.00886552
1642	c49046_g1			1.46526	0.016194
1643	c54809_g2			1.47604	0.0122692
1644	c48536_g1			1.4818	0.0168347
1645	c29913_g1			1.48306	0.00891795
1646	c55686_g3			1.48477	0.00842905
1647	c50253_g1			1.48852	0.00708232
1648	c36055_g1			1.48973	0.0113089
1649	c45414_g1			1.49478	0.00931686
1650	c40964_g1			1.49772	0.00991582
1651	c42539_g2			1.49973	0.00719688
1652	c50420_g1			1.50675	0.00731116
1653	c51319_g1			1.51053	0.00537842
1654	c54547_g1			1.5123	0.00542711
1655	c49420_g1			1.51313	0.00755961
1656	c33815_g1			1.51315	0.00654581
1657	c46174_g1			1.51552	0.00771138
1658	c43853_g1			1.51616	0.0119632
1659	c53718_g1			1.52003	0.0137516
1660	c37731_g1			1.52038	0.010619
1661	c47652_g1			1.52156	0.0176466
1662	c50864_g1			1.53105	0.00570038
1663	c53019_g1			1.53879	0.00682383
1664	c34247_g1			1.543	0.00486339
1665	c55022_g1			1.5463	0.00867261
1666	c53426_g5			1.55346	0.00629676
1667	c51094_g1			1.56264	0.00451388
1668	c51228_g2			1.56346	0.00681632
1669	c10746_g1			1.58063	0.00523182
1670	c109618_g1			1.59243	0.00453078
1671	c48866_g1			1.60023	0.0035918
1672	c48531_g1			1.60183	0.00364761
1673	c23172_g1			1.60736	0.00771841
1674	c45563_g1			1.61101	0.00438805
1675	c57282_g4			1.61136	0.00607856
1676	c71572_g1			1.61551	0.00474927
1677	c9297_g1			1.6157	0.00377192
1678	c57960_g1			1.62605	0.00250597
1679	c53395_g1			1.63242	0.00509026
1680	c57723_g1			1.63297	0.00226741
1681	c50684_g1			1.63582	0.0043227
1682	c54765_g5			1.63864	0.00905555
1683	c44904_g1			1.64333	0.00526368
1684	c18689_g1			1.64635	0.00385134
1685	c58033_g1			1.64719	0.00613155
1686	c56922_g1			1.6472	0.00372317
1687	c41707_g1			1.65351	0.00309482
1688	c47718_g1			1.66222	0.0020105
1689	c44902_g1			1.67013	0.00202989
1690	c32781_g1			1.67617	0.00235799
1691	c52727_g1			1.67726	0.00265857
1692	c36796_g1			1.68045	0.00446585
1693	c42796_g1			1.68065	0.00565918
1694	c52797_g1			1.68085	0.0027128
1695	c53976_g1			1.68543	0.00460318
1696	c54424_g4			1.68897	0.00345772
1697	c49504_g1			1.69391	0.00264279
1698	c51931_g1			1.69624	0.0041399
1699	c10737_g1			1.69838	0.00690789
1700	c56585_g1			1.71131	0.00153987
1701	c49378_g1			1.71268	0.00195305
1702	c58152_g1			1.71914	0.00241766
1703	c46374_g1			1.72051	0.00482802
1704	c32558_g1			1.72201	0.00353067
1705	c57173_g1			1.7368	0.00638413
1706	c39444_g1			1.74173	0.00208853
1707	c54013_g1			1.74848	0.00254795
1708	c50501_g1			1.75589	0.00193614
1709	c23940_g1			1.75805	0.0034664
1710	c45882_g1			1.75947	0.00114554
1711	c52162_g1			1.76735	0.00179921
1712	c33415_g1			1.78491	0.00162843
1713	c46084_g2			1.78688	0.00136772
1714	c49025_g1			1.78873	0.00275462
1715	c22919_g1			1.79435	0.00247992
1716	c49559_g1			1.80709	0.00167217
1717	c23689_g1			1.80745	0.00633718
1718	c54844_g1			1.80953	0.0011841
1719	c41890_g1			1.8165	0.00147372
1720	c37476_g1			1.82143	0.00135644
1721	c51148_g1			1.82274	0.000977088
1722	c52863_g1			1.82694	0.00452602
1723	c52291_g1			1.83084	0.00114567
1724	c56823_g2			1.83373	0.0014529
1725	c55213_g1			1.84805	0.00165741
1726	c58151_g4			1.85352	0.00891468
1727	c47506_g1			1.85757	0.00122989
1728	c29222_g1			1.85901	0.000783963
1729	c58072_g6			1.86615	0.000731604
1730	c57184_g1			1.86681	0.000598774
1731	c54228_g1			1.86918	0.00117107
1732	c57966_g1			1.86925	0.000616087
1733	c55006_g2			1.87128	0.000541696
1734	c57392_g1			1.8779	0.00108517
1735	c54576_g1			1.87954	0.00104976
1736	c55789_g1			1.89593	0.000644427
1737	c84246_g1			1.90749	0.000489171
1738	c47095_g1			1.91094	0.00173679
1739	c56595_g2			1.9161	0.000487755
1740	c53476_g1			1.92655	0.000488112
1741	c12732_g1			1.92792	0.000427118
1742	c53468_g1			1.93136	0.000820823
1743	c50877_g1			1.93277	0.000800966
1744	c57655_g3			1.93672	0.000694479
1745	c47210_g1			1.94547	0.000741554
1746	c48555_g1			1.94678	0.0186902
1747	c57957_g1			1.96286	0.00114753
1748	c55208_g1			1.96518	0.000933088
1749	c56636_g1			1.96956	0.000428116
1750	c50534_g1			1.98407	0.00101839
1751	c58119_g1			1.99639	0.000299909
1752	c51999_g1			1.99979	0.000588516
1753	c39331_g2			2.00051	0.000674859
1754	c58057_g7			2.00172	0.000612002
1755	c46473_g1			2.00313	0.000422072
1756	c57572_g4			2.00416	0.000450917
1757	c48549_g1			2.0043	0.000398556
1758	c55784_g1			2.00552	0.000547127
1759	c50327_g3			2.01096	0.000271825
1760	c52010_g1			2.01225	0.00482189
1761	c31842_g1			2.01237	0.000386714
1762	c57664_g1			2.0222	0.0016605
1763	c56307_g2			2.02588	0.000203604
1764	c47933_g1			2.03239	0.000356294
1765	c47923_g1			2.03611	0.000292098
1766	c55911_g2			2.03919	0.00023126
1767	c56456_g1			2.04878	0.000602554
1768	c53392_g1			2.05199	0.000634611
1769	c23671_g1			2.05239	0.000222382
1770	c58103_g2			2.05379	0.000285612
1771	c50407_g1			2.06728	0.000393044
1772	c52247_g1			2.08046	0.000401
1773	c34056_g1			2.08632	0.000148558
1774	c57592_g3			2.10318	0.000223943
1775	c54149_g1			2.11411	0.000270639
1776	c51628_g1			2.12613	0.00204692
1777	c53085_g1			2.12843	0.00018918
1778	c123192_g1			2.13867	0.000783454
1779	c39927_g1			2.15053	0.000862124
1780	c51920_g1			2.16609	0.000512535
1781	c37676_g1			2.16932	0.00192684
1782	c54212_g3			2.1765	0.00040474
1783	c52859_g1			2.17978	0.000201142
1784	c55244_g1			2.19533	5.7484e-05
1785	c10803_g1			2.20177	0.000376807
1786	c50000_g1			2.21496	9.06807e-05
1787	c54371_g1			2.21497	9.06682e-05
1788	c52205_g1			2.21896	0.000116885
1789	c41099_g1			2.21968	0.000264363
1790	c58202_g2			2.22076	0.00172377
1791	c42080_g1			2.22634	0.000100464
1792	c50448_g1			2.24418	0.00014096
1793	c55257_g1			2.27542	0.000484334
1794	c55271_g1			2.27888	0.000201535
1795	c55993_g1			2.27999	3.66988e-05
1796	c54102_g1			2.2853	6.59488e-05
1797	c50070_g1			2.29284	2.94871e-05
1798	c52632_g1			2.30067	0.000304686
1799	c49958_g1			2.31137	4.00508e-05
1800	c43032_g1			2.31841	7.9071e-05
1801	c47839_g2			2.33859	5.86563e-05
1802	c45491_g1			2.34142	6.50552e-05
1803	c35129_g1			2.34628	0.000227004
1804	c54886_g2			2.34643	5.13615e-05
1805	c45168_g1			2.35524	0.00471893
1806	c49417_g1			2.35889	2.48332e-05
1807	c10186_g1			2.36225	0.00430478
1808	c48671_g1			2.37124	0.00217361
1809	c56647_g1			2.37185	0.000117886
1810	c57329_g2			2.37345	6.64253e-05
1811	c43034_g1			2.37481	2.30781e-05
1812	c34548_g1			2.37812	1.3235e-05
1813	c28634_g1			2.37829	0.000504414
1814	c39173_g1			2.38958	3.36713e-05
1815	c56866_g1			2.39162	2.86989e-05
1816	c54926_g1			2.39311	2.63171e-05
1817	c56428_g1			2.39395	4.75109e-05
1818	c50832_g1			2.39893	2.29783e-05
1819	c49777_g1			2.40427	0.000112059
1820	c46983_g1			2.4334	5.68267e-05
1821	c34377_g1			2.43896	2.86277e-05
1822	c57781_g1			2.45922	1.94988e-05
1823	c57181_g1			2.45936	1.34567e-05
1824	c52241_g1			2.47281	1.92187e-05
1825	c45053_g1			2.47323	3.88089e-05
1826	c58054_g5			2.48105	1.67356e-05
1827	c15726_g1			2.48474	9.42627e-06
1828	c38563_g1			2.4978	2.75936e-05
1829	c57742_g1			2.50051	1.19973e-05
1830	c47409_g1			2.50146	5.80444e-05
1831	c54341_g1			2.50478	2.64684e-05
1832	c47791_g1			2.51215	1.22878e-05
1833	c12925_g1			2.52682	1.7495e-05
1834	c58307_g1			2.5289	0.000753344
1835	c15822_g1			2.53512	1.58074e-05
1836	c43737_g1			2.5555	1.08432e-05
1837	c43850_g1			2.55859	1.5152e-05
1838	c48870_g1			2.56791	0.0179377
1839	c49792_g1			2.56835	4.95709e-05
1840	c48768_g1			2.58789	0.000433946
1841	c55562_g1			2.59517	7.46895e-06
1842	c51998_g1			2.60754	9.34345e-06
1843	c51422_g1			2.61035	2.67685e-05
1844	c57236_g1			2.61733	2.76047e-06
1845	c39318_g1			2.62548	8.00904e-06
1846	c47300_g1			2.63249	2.59893e-05
1847	c57655_g1			2.64305	4.34411e-06
1848	c23742_g1			2.64449	1.90541e-06
1849	c23863_g1			2.65685	0.000142802
1850	c41090_g1			2.6704	5.1232e-06
1851	c57453_g1			2.67209	1.78551e-06
1852	c51282_g3			2.67469	1.80188e-06
1853	c16054_g1			2.67763	0.00199474
1854	c47642_g1			2.68861	2.50613e-05
1855	c71388_g1			2.70239	3.88352e-06
1856	c35133_g1			2.70324	7.47252e-06
1857	c56455_g1			2.71115	4.83826e-06
1858	c50492_g1			2.71315	0.00126538
1859	c57566_g1			2.72208	1.22555e-06
1860	c55256_g1			2.72515	1.31811e-06
1861	c44892_g1			2.73065	1.50514e-06
1862	c52193_g1			2.75722	6.84847e-07
1863	c23571_g1			2.76426	1.10948e-06
1864	c54276_g1			2.76554	1.16398e-06
1865	c44096_g1			2.77719	5.89197e-06
1866	c26184_g1			2.77851	0.00278914
1867	c47674_g1			2.79079	6.32579e-06
1868	c97754_g1			2.79875	2.47435e-06
1869	c51691_g1			2.81836	1.1909e-06
1870	c56941_g4			2.82587	8.23734e-06
1871	c47667_g1			2.82633	1.83685e-06
1872	c51193_g1			2.82984	3.00923e-06
1873	c51563_g1			2.82986	0.00703709
1874	c37765_g1			2.83264	1.45311e-06
1875	c50715_g4			2.83391	6.72479e-06
1876	c51118_g1			2.8444	2.8364e-06
1877	c51686_g1			2.8461	2.42536e-06
1878	c109632_g1			2.84731	2.63567e-06
1879	c55812_g1			2.84989	3.10898e-05
1880	c54765_g3			2.886	1.02657e-06
1881	c51406_g1			2.89728	1.22059e-06
1882	c48994_g1			2.9121	5.54611e-06
1883	c58163_g1			2.91386	0.000701201
1884	c55099_g1			2.92168	6.1491e-06
1885	c57912_g1			2.9221	3.56481e-06
1886	c56860_g1			2.94316	6.43566e-07
1887	c53165_g1			2.95943	3.20838e-07
1888	c26072_g1			2.96502	2.52508e-05
1889	c47541_g1			2.97968	5.93151e-07
1890	c33027_g1			2.98397	0.00020757
1891	c41871_g1			2.98709	2.41502e-07
1892	c56204_g1			2.9907	2.12675e-07
1893	c56643_g1			2.99935	1.30074e-07
1894	c43561_g1			3.017	1.88014e-07
1895	c37440_g1			3.01789	2.56975e-07
1896	c53973_g1			3.02183	3.28771e-06
1897	c56974_g1			3.02297	7.8532e-07
1898	c96874_g1			3.03054	2.41989e-06
1899	c48522_g1			3.03188	1.05682e-07
1900	c52846_g1			3.04339	7.74182e-07
1901	c56072_g1			3.04776	2.77061e-06
1902	c53327_g1			3.08143	7.75387e-08
1903	c57306_g1			3.08282	2.67117e-07
1904	c53469_g3			3.11155	5.70597e-07
1905	c50620_g1			3.17171	2.88708e-07
1906	c42211_g1			3.1975	0.00499985
1907	c50607_g1			3.22323	6.49334e-08
1908	c54682_g2			3.24899	2.14532e-07
1909	c58109_g1			3.2627	7.37276e-08
1910	c53315_g1			3.26552	2.46573e-08
1911	c46003_g1			3.28653	2.53733e-08
1912	c41073_g1			3.28693	2.10368e-07
1913	c56439_g1			3.3288	2.09849e-08
1914	c26871_g1			3.33106	3.34127e-08
1915	c52568_g1			3.3337	1.63172e-08
1916	c46910_g1			3.38813	6.83288e-08
1917	c43825_g1			3.41151	4.33395e-08
1918	c23807_g1			3.41836	7.8598e-09
1919	c57649_g1			3.42293	5.31886e-09
1920	c48936_g2			3.44909	2.88776e-06
1921	c33687_g1			3.45046	6.0389e-09
1922	c57755_g2			3.48104	1.02416e-09
1923	c55761_g1			3.51192	1.60684e-07
1924	c57466_g1			3.52592	0.000676318
1925	c54339_g4			3.53387	4.36121e-08
1926	c49810_g1			3.5671	3.84003e-08
1927	c42884_g1			3.60913	0.00180264
1928	c52721_g1			3.65665	2.4514e-05
1929	c54830_g1			3.68157	1.51067e-07
1930	c57988_g6			3.79009	6.86217e-08
1931	c42832_g2			3.84375	1.98493e-08
1932	c57197_g1			3.86782	2.15457e-09
1933	c54424_g5			3.86868	1.35026e-09
1934	c22881_g1			3.87028	0.00656174
1935	c45384_g1			3.87028	0.00656174
1936	c56289_g1			3.88951	1.57465e-07
1937	c30879_g1			3.89518	9.88019e-10
1938	c47907_g1			3.92081	4.42084e-11
1939	c114314_g1			3.92148	7.87293e-11
1940	c42285_g1			3.93081	1.02208e-07
1941	c44214_g1			3.94066	1.00073e-07
1942	c53664_g1			3.94207	0.00656174
1943	c71324_g1			3.97398	3.78311e-09
1944	c51557_g1			3.98844	3.43975e-08
1945	c46527_g1			3.99544	1.32972e-10
1946	c57908_g2			4.01542	7.73839e-11
1947	c53733_g1			4.07031	2.15619e-07
1948	c52934_g1			4.08591	6.42972e-13
1949	c39874_g1			4.10116	3.54859e-12
1950	c56415_g1			4.1298	2.14928e-08
1951	c40063_g1			4.14525	6.87397e-12
1952	c58037_g1			4.17369	2.14181e-10
1953	c52696_g1			4.20849	1.69423e-11
1954	c54919_g1			4.22462	2.40459e-11
1955	c49167_g1			4.29233	2.94038e-09
1956	c14276_g1			4.34349	1.86248e-08
1957	c51761_g1			4.37971	1.78021e-07
1958	c57185_g8			4.42112	0.00616698
1959	c51941_g1			4.42739	7.45956e-11
1960	c56286_g1			4.54329	0.000274706
1961	c14760_g1			4.61509	3.89847e-05
1962	c40774_g2			4.62511	2.66285e-09
1963	c116579_g1			4.64498	4.07936e-07
1964	c50147_g1			4.75264	3.1496e-13
1965	c57098_g1			4.7583	5.51017e-11
1966	c20831_g1			4.77078	2.7354e-11
1967	c56730_g2			5.10028	1.38356e-15
1968	c57577_g7			5.17758	1.94921e-14
1969	c47944_g2			5.24111	1.02942e-14
1970	c48876_g1			5.24232	1.50094e-11
1971	c87135_g1			5.35377	1.48496e-09
1972	c103700_g1			5.36862	3.07873e-20
1973	c39138_g1			5.44196	1.47738e-15
1974	c23373_g1			5.56142	2.60099e-11
1975	c53753_g1			5.6519	9.73063e-16
1976	c55948_g2			6.01597	0.0143896
1977	c110324_g1			6.12906	6.03462e-19
1978	c52530_g1			6.27828	3.96605e-08
1979	c44994_g1			6.67629	9.26704e-18
1980	c55058_g1			6.74399	0.00125932
1981	c49874_g1			6.81103	1.49105e-17
1982	c57242_g4			6.91084	1.78537e-17
1983	c43804_g1			7.00478	0.000290613
1984	c53455_g1			7.01343	2.49388e-11
1985	c52925_g1			7.41701	3.89847e-05
1986	c56919_g1			7.82784	1.72094e-15
1987	c20195_g1			8.58224	7.16749e-09
1988	c53122_g2			9.45499	3.06543e-13
1989	c56947_g1			9.65826	2.99705e-14
1990	c56744_g1			9.93358	8.15825e-16
1991	c57839_g1			10.0538	1.98395e-16
