# Supplementary material for: Decoding the Reproductive System of the Olive Fruit Fly, Bactrocera oleae
Source: Genes (Basel). 2021 Feb 28;12(3):355. doi: 10.3390/genes12030355 (PMC7997189; doi:10.3390/genes12030355)
Supplement: Supplementary file 1 [file genes-12-00355-s001.zip › genes-1107252-supple/genes-1107252-supplementary/Supplementary table S4.xlsx]

## Sheet: S3
	B. oleae transcriptome
	Tissue: female lower reproductive track
N	transcript_id	Annotation name	gene_id	logFC	PValue
1	c52845_g1	bestrophin 2	NW_013581321.1.34	-15.4451	1.40677e-14
2	c55628_g1	Neural Lazarillo	NW_013581373.1.1	-15.0968	1.47825e-13
3	c42759_g2	troponin-C	NW_013581215.1.48	-14.9912	3.00864e-13
4	c51837_g1	cryptocephal	NW_013583142.1.1	-14.8862	6.09184e-13
5	c53966_g8	midlin fascelin	NW_013581231.1.21	-14.7605	1.04984e-12
6	c44387_g1	CG34189-like	NW_013583061.1.3	-14.7437	1.17526e-12
7	c30526_g1	Ribosomal protein S16	NW_013581356.1.32	-14.6085	2.8986e-12
8	c53346_g1	yolk protein 2	NW_013581230.1.18	-14.6084	2.8986e-12
9	c47567_g2	rudimentary-like	NW_013581298.1.19	-14.4244	9.85314e-12
10	c71357_g1	CG6426-like	NW_013581234.1.7	-14.3307	1.83705e-11
11	c53746_g2	Imaginal disc growth factor 3	NW_013581222.1.28	-14.301	2.23605e-11
12	c53092_g2	Ornithine decarboxylase antizyme	NW_013581383.1.6	-14.298	2.27776e-11
13	c54618_g1	starvin	NW_013581477.1.2	-14.2709	2.71961e-11
14	c47917_g2	Cyp6g1	NW_013581325.1.20	-14.1951	3.30772e-11
15	c53040_g1	Ecdysone-inducible gene L3	NW_013582894.1.2	-14.1877	3.47613e-11
16	c54829_g2	serpin42da	NW_013581585.1.8	-14.1761	3.76555e-11
17	c57143_g2	Vacuolar H+-ATPase 55kD subunit	NW_013581338.1.3	-14.107	5.91539e-11
18	c55918_g1	CG14210-like	NW_013581232.1.22	-14.0596	8.10273e-11
19	c52436_g1	scylla	NW_013581315.1.11	-14.0046	1.15963e-10
20	c21198_g1	CG9676-like	6587_t	-13.9423	1.74181e-10
21	c53599_g1	Secreted protein, acidic, cysteine-rich	NW_013581490.1.3	-13.9402	1.76231e-10
22	c51323_g1	not predicted		-13.8713	2.76113e-10
23	c27262_g1	ERp60	NW_013581448.1.6	-13.8712	2.76113e-10
24	c10647_g1	ribosomal protein S17	NW_013582719.1.1	-13.8692	2.79517e-10
25	c56768_g3	CG6770-like	3377_t	-13.8671	2.8471e-10
26	c45452_g1	thin	NW_013581209.1.155	-13.78	3.67418e-10
27	c29117_g1	defensin	NW_013581584.1.4	-13.75	4.47504e-10
28	c44594_g1	CG7265-like	NW_013581239.1.34	-13.7247	5.2546e-10
29	c58085_g1	megalin	NW_013581232.1.2	-13.6917	6.53589e-10
30	c52934_g1	not predicted		-13.6783	7.10199e-10
31	c57634_g1	CG10178-like	NW_013581223.1.78	-13.6597	7.99842e-10
32	c58253_g1	cathD	NW_013581226.1.24	-13.5898	1.25846e-09
33	c51907_g4	ribosomal protein L21	NW_013581210.1.127	-13.5651	1.47055e-09
34	c32492_g1	ribosomal protein L23	NW_013581313.1.21	-13.5547	1.57324e-09
35	c52931_g1	CG9747-like	NW_013581266.1.30	-13.521	1.96161e-09
36	c23076_g1	NADH dehydrogenase 13 kDa B subunit	NW_013582233.1.1	-13.4688	1.99034e-09
37	c46559_g1	knockdown	NW_013581243.1.12	-13.4252	2.64086e-09
38	c42417_g1	prip	NW_013581220.1.123	-13.4204	2.72901e-09
39	c44954_g1	Cuticular protein 57A	NW_013583188.1.8	-13.3516	4.2243e-09
40	c44953_g1	CG2852-like	NW_013593435.1.1	-13.338	4.60482e-09
41	c43875_g1	Vacuolar H+-ATPase SFD subunit	NW_013581318.1.19	-13.3344	4.68536e-09
42	c49340_g1	Gelsolin	NW_013581416.1.11	-13.3074	5.58173e-09
43	c54856_g2	Ubiquinol-cytochrome c reductase core	NW_013581287.1.15	-13.2991	5.88624e-09
44	c51944_g2	refractory to sigma P	NW_013586868.1.2	-13.2962	5.99177e-09
45	c50798_g2	ADP ribosylation factor at 79F	NW_013581336.1.12	-13.2937	6.09938e-09
46	c50481_g1	Cytochrome P450-4g1	NW_013581572.1.3	-13.2385	8.60662e-09
47	c10600_g2	Ribosomal protein S14a	NW_013581258.1.15	-13.238	8.68637e-09
48	c96905_g1	tryptophanyl-tRNA synthetase	21294_t	-13.2183	9.8005e-09
49	c50073_g1	translation elongation factor 1 alpha 2	NW_013581377.1.9	-13.1949	1.13928e-08
50	c54629_g1	Histone H4 replacement	NW_013581368.1.23	-13.181	1.2412e-08
51	c55864_g1	not predicted		-13.1563	1.05105e-08
52	c57594_g1	CG42768-like	NW_013581916.1.3	-13.1549	1.06134e-08
53	c54659_g1	not predicted		-13.1482	1.10362e-08
54	c58082_g2	atlastin	NW_013581457.1.10	-13.1422	1.14776e-08
55	c48434_g1	Rab1	NW_013581293.1.12	-13.1263	1.26685e-08
56	c84110_g1	Heat shock protein cognate 5-RA	NW_013581313.1.14	-13.1157	1.35827e-08
57	c53327_g2	N-m-D-a receptor-associated protein	NW_013581247.1.40	-13.0595	1.93881e-08
58	c56913_g5	Protein kinase regulatory subunit type 1	NW_013581359.1.26	-13.0481	2.08504e-08
59	c49653_g2	Rho1	NW_013581209.1.264	-13.0459	2.1069e-08
60	c56580_g1	CG4276-like	NW_013583226.1.1	-13.019	2.49326e-08
61	c46189_g1	purity of essence	NW_013581503.1.2	-13.006	2.71515e-08
62	c49765_g1	CG9572-like	NW_013581212.1.180	-12.9836	3.12349e-08
63	c55509_g7	Argonaute 2	NW_013581786.1.1	-12.9707	3.37099e-08
64	c58054_g1	CG8177-like	NW_013581302.1.29	-12.9553	3.72143e-08
65	c56851_g2	CG13776-like	NW_013581210.1.73	-12.9295	4.34887e-08
66	c46581_g1	coro	NW_013581849.1.8	-12.9247	4.49794e-08
67	c53123_g1	Mitochondrial assembly regulatory factor	NW_013581256.1.7	-12.8955	5.3941e-08
68	c55319_g1	CG12702-like	NW_013581246.1.53	-12.8888	5.58307e-08
69	c46085_g1	CG12605-like	NW_013581221.1.123	-12.8865	5.64767e-08
70	c57012_g1	calnexin 99a	NW_013581348.1.10	-12.8795	5.91442e-08
71	c57266_g3	CG7115-like	NW_013581251.1.23	-12.8743	6.12357e-08
72	c27268_g1	Adenylosuccinate Synthetase	NW_013581262.1.41	-12.8642	4.67919e-08
73	c49662_g2	Neural conserved at 73EF	NW_013581423.1.20	-12.851	5.08071e-08
74	c52754_g1	Gelsolin-isoform B	NW_013581310.1.24	-12.81	6.61058e-08
75	c42687_g1	CG10576-like	NW_013581296.1.14	-12.7965	7.11119e-08
76	c42956_g1	Sterile20-like kinase	NW_013581314.1.26	-12.7934	7.28721e-08
77	c27318_g1	CG6236-like	NW_013581321.1.8	-12.7682	8.44933e-08
78	c43468_g1	not predicted		-12.7398	1.00695e-07
79	c50627_g1	Imaginal disc growth factor 1	NW_013581222.1.30	-12.7157	1.17323e-07
80	c48875_g2	Glutamine synthetase 2	NW_013581268.1.16	-12.708	1.23519e-07
81	c47214_g1	Nimrod B2	NW_013584023.1.3	-12.704	1.26751e-07
82	c12311_g1	Tudor staphylococcal nuclease	NW_013581296.1.10	-12.6933	1.35245e-07
83	c54043_g1	mushroom-body expressed	NW_013581465.1.2	-12.6674	1.58302e-07
84	c55085_g1	not predicted		-12.6661	1.58302e-07
85	c53746_g1	Imaginal disc growth factor 3	NW_013581222.1.28	-12.6591	1.66921e-07
86	c23095_g1	intronic protein 259	NW_013581346.1.1	-12.6453	1.80834e-07
87	c46280_g1	vacuolar H[+] ATPase PPA1 subunit 1	NW_013581485.1.9	-12.6447	1.80834e-07
88	c51868_g1	tetracycline resistance	NW_013581225.1.87	-12.6245	2.04154e-07
89	c47782_g1	sugarless	NW_013581551.1.6	-12.617	2.15564e-07
90	c54301_g1	prolyl-4-hydroxylase-alpha SG1	NW_013583024.1.4	-12.5943	1.77015e-07
91	c42523_g1	odorant-binding protein 99c	NW_013581311.1.25	-12.5942	1.77015e-07
92	c50891_g1	Rab7	NW_013581264.1.50	-12.5898	1.82004e-07
93	c57564_g1	Hexokinase C	NW_013581215.1.93	-12.5632	2.12361e-07
94	c57765_g3	multiple ankyrin repeats single KH domain	NW_013581297.1.9	-12.5532	2.24747e-07
95	c52177_g1	CG33203-like	NW_013581264.1.62	-12.5521	2.27966e-07
96	c50839_g1	kayak	NW_013581264.1.69	-12.5355	2.51969e-07
97	c52840_g1	Akt1	NW_013581333.1.4	-12.5176	2.7878e-07
98	c36177_g1	Novel nucleolar protein 1	NW_013581226.1.40	-12.4518	4.15807e-07
99	c54520_g1	lipophorin receptor 1	NW_013581259.1.9	-12.4442	4.35127e-07
100	c57577_g2	CG8839-like	NW_013581458.1.13	-12.4168	5.14878e-07
101	c47718_g1			-12.4412	1.23724e-05
102	c57577_g2			-12.4168	1.41818e-05
103	c57050_g2			-12.3863	1.64622e-05
104	c31514_g1			-12.3848	1.64622e-05
105	c55621_g1			-12.3779	1.70781e-05
106	c57575_g2			-12.3647	1.82951e-05
107	c47020_g1			-12.3459	1.53319e-05
108	c54013_g3			-12.3337	1.601e-05
109	c47106_g2			-12.3168	1.7201e-05
110	c57856_g1			-12.3033	1.84881e-05
111	c52600_g1			-12.2781	2.12662e-05
112	c43569_g1			-12.2558	2.38641e-05
113	c56278_g2			-12.2554	2.38641e-05
114	c8808_g1			-12.254	2.40921e-05
115	c53801_g1			-12.2467	2.47445e-05
116	c50743_g1			-12.2449	2.48096e-05
117	c56753_g1			-12.2433	2.48096e-05
118	c46274_g1			-12.238	2.53088e-05
119	c8815_g1			-12.2325	2.59489e-05
120	c54746_g6			-12.2316	2.59489e-05
121	c56779_g2			-12.2259	2.66106e-05
122	c40827_g1			-12.2122	2.87612e-05
123	c51710_g1			-12.2107	2.87612e-05
124	c53296_g1			-12.2076	2.95122e-05
125	c47323_g1			-12.203	2.98974e-05
126	c33421_g1			-12.1901	3.19366e-05
127	c96851_g1			-12.1582	3.7178e-05
128	c55329_g1			-12.1582	3.69982e-05
129	c50429_g1			-12.1578	3.7178e-05
130	c53244_g1			-12.1539	3.72058e-05
131	c43092_g1			-12.153	3.75628e-05
132	c56594_g1			-12.1522	3.75628e-05
133	c26938_g1			-12.1438	3.87086e-05
134	c43056_g1			-12.1412	3.91662e-05
135	c58017_g2			-12.1368	4.04516e-05
136	c39949_g1			-12.1261	4.23831e-05
137	c51284_g1			-12.1206	4.37909e-05
138	c56063_g3			-12.105	3.6744e-05
139	c53812_g1			-12.1029	3.6744e-05
140	c51907_g1			-12.1023	3.69982e-05
141	c48898_g1			-12.102	3.6744e-05
142	c48550_g2			-12.0973	3.7178e-05
143	c41090_g1			-12.0951	3.72058e-05
144	c46953_g1			-12.0936	3.72058e-05
145	c44589_g1			-12.093	3.72058e-05
146	c51247_g1			-12.0856	3.87086e-05
147	c57693_g1			-12.0699	4.20391e-05
148	c46698_g1			-12.0483	4.65956e-05
149	c34532_g1			-12.0458	4.73113e-05
150	c52861_g2			-12.0401	4.89829e-05
151	c56741_g1			-12.031	5.05165e-05
152	c47790_g1			-12.0244	5.23195e-05
153	c37475_g1			-12.0195	5.4196e-05
154	c53388_g1			-12.0074	5.68359e-05
155	c55275_g2			-12.0058	5.68359e-05
156	c56555_g3			-12.0042	5.68359e-05
157	c57792_g1			-12.0037	5.68359e-05
158	c57914_g1			-11.9966	5.88977e-05
159	c25210_g1			-11.9896	6.10572e-05
160	c56205_g3			-11.9879	6.18132e-05
161	c10618_g1			-11.9875	6.18132e-05
162	c55863_g1			-11.9852	6.28235e-05
163	c56656_g2			-11.9796	6.3612e-05
164	c53758_g3			-11.9741	6.59762e-05
165	c51418_g1			-11.9611	6.99606e-05
166	c45998_g1			-11.9596	6.99606e-05
167	c58077_g1			-11.9587	6.99606e-05
168	c53741_g1			-11.9584	6.99606e-05
169	c55326_g1			-11.9525	7.2337e-05
170	c53734_g1			-11.9448	7.45394e-05
171	c26940_g1			-11.9446	7.45394e-05
172	c38209_g1			-11.9347	7.73217e-05
173	c52656_g2			-11.9343	7.73217e-05
174	c42841_g1			-11.9245	8.09451e-05
175	c45726_g1			-11.9171	8.39522e-05
176	c55000_g2			-11.9112	8.49213e-05
177	c16060_g1			-11.9079	8.56252e-05
178	c43839_g1			-11.9041	8.64306e-05
179	c58086_g1			-11.901	8.76773e-05
180	c58369_g1			-11.8958	9.04315e-05
181	c56114_g2			-11.8874	7.21805e-05
182	c56105_g1			-11.8865	7.31972e-05
183	c11918_g1			-11.8811	7.55674e-05
184	c56435_g1			-11.8778	7.69279e-05
185	c57563_g2			-11.8728	7.73217e-05
186	c55406_g1			-11.872	7.73217e-05
187	c47822_g1			-11.8708	7.73217e-05
188	c55697_g1			-11.8684	7.86137e-05
189	c53700_g1			-11.8645	8.0047e-05
190	c50073_g2			-11.8628	8.09451e-05
191	c50396_g3			-11.8617	8.09451e-05
192	c52661_g1			-11.8524	8.39522e-05
193	c52717_g2			-11.8513	8.49213e-05
194	c53977_g1			-11.8484	8.49213e-05
195	c36219_g1			-11.8475	8.56252e-05
196	c45281_g1			-11.8464	8.56252e-05
197	c23641_g1			-11.8442	8.56252e-05
198	c49783_g2			-11.8415	8.66425e-05
199	c50748_g1			-11.8397	8.76848e-05
200	c84144_g1			-11.8391	8.76848e-05
201	c40681_g2			-11.8315	9.04315e-05
202	c31463_g1			-11.8304	9.04315e-05
203	c49086_g2			-11.829	9.04315e-05
204	c49625_g2			-11.8273	9.18494e-05
205	c38927_g1			-11.8258	9.18494e-05
206	c54608_g1			-11.8234	9.35988e-05
207	c57314_g1			-11.8191	9.44758e-05
208	c54078_g1			-11.8176	9.44758e-05
209	c44374_g1			-11.8172	9.44758e-05
210	c43515_g1			-11.8158	9.60015e-05
211	c55265_g1			-11.8104	9.78341e-05
212	c55179_g1			-11.8067	9.97249e-05
213	c54316_g1			-11.8049	0.000101658
214	c55607_g1			-11.7996	0.000103635
215	c46567_g1			-11.79	0.00010806
216	c55648_g1			-11.788	0.000109839
217	c57480_g1			-11.7859	0.000109839
218	c51784_g1			-11.7803	0.000114213
219	c58060_g1			-11.7734	0.000116476
220	c49066_g1			-11.7724	0.00011879
221	c57875_g1			-11.7673	0.00012079
222	c24207_g1			-11.7668	0.00012079
223	c71416_g1			-11.7623	0.000123206
224	c45991_g5			-11.7598	0.000124923
225	c25344_g1			-11.7574	0.000124923
226	c55186_g1			-11.7537	0.00012706
227	c51856_g1			-11.7525	0.00012706
228	c53461_g1			-11.7491	0.000128861
229	c50756_g1			-11.7463	0.000130706
230	c56319_g1			-11.746	0.000130706
231	c54168_g1			-11.7455	0.000130706
232	c54648_g1			-11.7416	0.000133369
233	c49519_g2			-11.7376	0.00013605
234	c58165_g1			-11.7342	0.000138082
235	c52129_g1			-11.7267	0.000143833
236	c57877_g1			-11.7183	0.00014775
237	c56786_g4			-11.7178	0.00014775
238	c39536_g1			-11.7177	0.00014775
239	c56891_g1			-11.7171	0.00014775
240	c42721_g1			-11.7066	0.000157225
241	c54044_g1			-11.7042	0.000157225
242	c57563_g1			-11.7013	0.000160091
243	c51362_g1			-11.6977	0.000162574
244	c55522_g1			-11.6894	0.000168632
245	c47397_g1			-11.6882	0.000168632
246	c50433_g2			-11.6862	0.000168632
247	c26676_g1			-11.6861	0.000171302
248	c57241_g1			-11.6853	0.000171302
249	c57125_g1			-11.6831	0.000171302
250	c49411_g1			-11.6803	0.000173571
251	c57386_g11			-11.6786	0.000173571
252	c37540_g1			-11.6766	0.000176999
253	c50662_g1			-11.6619	0.000142561
254	c84123_g1			-11.6587	0.00014483
255	c50703_g1			-11.6585	0.00014483
256	c54032_g1			-11.6552	0.00014775
257	c41105_g1			-11.6404	0.000157074
258	c53755_g9			-11.6313	0.000162299
259	c42476_g1			-11.6303	0.000162299
260	c53066_g1			-11.6222	0.000168632
261	c56350_g1			-11.6133	0.000173571
262	c57088_g1			-11.6101	0.000176999
263	c47442_g1			-11.5957	0.000189373
264	c53173_g1			-11.5951	0.000189373
265	c53264_g2			-11.5894	0.000193714
266	c53386_g2			-11.5832	0.000203271
267	c34297_g1			-11.5747	0.000207429
268	c55984_g1			-11.5746	0.000212243
269	c122422_g1			-11.57	0.000217184
270	c17482_g1			-11.5602	0.000227463
271	c56348_g10			-11.5599	0.000227463
272	c49173_g1			-11.554	0.000232808
273	c52369_g1			-11.5465	0.000243307
274	c51794_g1			-11.5438	0.000243307
275	c46866_g1			-11.5429	0.000243307
276	c56123_g1			-11.5422	0.000248446
277	c47321_g2			-11.5391	0.000248446
278	c55303_g1			-11.5295	0.000260436
279	c52947_g1			-11.5291	0.000260436
280	c56599_g1			-11.5253	0.000266004
281	c34247_g1			-11.5245	0.000266004
282	c40256_g1			-11.5234	0.000271716
283	c46951_g2			-11.5218	0.000271716
284	c46152_g1			-11.5152	0.000276199
285	c57488_g12			-11.5146	0.000276199
286	c50551_g1			-11.5033	0.000293038
287	c52627_g1			-11.5008	0.000293038
288	c55008_g1			-11.5006	0.000293038
289	c40909_g1			-11.4993	0.000293038
290	c49237_g1			-11.496	0.000299658
291	c46283_g1			-11.4938	0.000304809
292	c57907_g1			-11.4853	0.000311122
293	c57131_g1			-11.4832	0.000317021
294	c51319_g1			-11.4776	0.00032261
295	c58181_g2			-11.4763	0.00032261
296	c49441_g1			-11.4727	0.000329881
297	c37945_g1			-11.4675	0.000335789
298	c26783_g1			-11.4656	0.000335789
299	c50926_g1			-11.4634	0.00034264
300	c27309_g1			-11.4616	0.00034264
301	c54998_g2			-11.4585	0.000348087
302	c55753_g1			-11.4582	0.000348087
303	c57592_g2			-11.4561	0.000348087
304	c8482_g1			-11.4528	0.000355284
305	c57012_g2			-11.447	0.000361863
306	c49935_g1			-11.444	0.000371083
307	c47589_g1			-11.4425	0.000281999
308	c55705_g1			-11.4361	0.000289214
309	c55342_g1			-11.4313	0.000293038
310	c8759_g1			-11.4313	0.000293038
311	c55710_g1			-11.4289	0.000299866
312	c57925_g1			-11.4187	0.000311122
313	c56109_g1			-11.4185	0.000311122
314	c50784_g1			-11.4181	0.000311122
315	c34064_g1			-11.4152	0.000311122
316	c37474_g1			-11.413	0.000317732
317	c32781_g1			-11.4101	0.000317732
318	c25331_g1			-11.4053	0.000324524
319	c39556_g1			-11.4027	0.000331503
320	c49699_g1			-11.4012	0.000331503
321	c27562_g2			-11.3938	0.000338675
322	c44842_g1			-11.3903	0.000345256
323	c54175_g1			-11.3879	0.000351226
324	c57041_g1			-11.3866	0.000351226
325	c55306_g1			-11.3829	0.000358174
326	c57655_g1			-11.3792	0.000358174
327	c24824_g1			-11.3782	0.000358174
328	c54880_g1			-11.3707	0.000374307
329	c57861_g1			-11.37	0.000374307
330	c96827_g1			-11.3673	0.000374307
331	c58149_g1			-11.3626	0.000383557
332	c51106_g1			-11.3622	0.000383557
333	c56898_g1			-11.3594	0.000392225
334	c35296_g1			-11.3591	0.000392225
335	c51285_g1			-11.3505	0.000402869
336	c55683_g1			-11.3502	0.000412948
337	c53305_g1			-11.3479	0.000412948
338	c30806_g1			-11.3402	0.000433071
339	c57588_g1			-11.3358	0.000433071
340	c55188_g1			-11.3358	0.000433071
341	c53740_g1			-11.3353	0.000433071
342	c26900_g1			-11.3347	0.000442156
343	c49817_g1			-11.3317	0.000442156
344	c55226_g1			-11.3316	0.000442156
345	c56902_g3			-11.3287	0.000442156
346	c56045_g1			-11.3239	0.000465991
347	c57966_g1			-11.3203	0.000465991
348	c46488_g2			-11.3192	0.000465991
349	c39708_g1			-11.3107	0.000491296
350	c47734_g2			-11.3097	0.000491296
351	c46428_g1			-11.3095	0.000491296
352	c30202_g1			-11.3008	0.000517094
353	c55662_g1			-11.2995	0.000517094
354	c57651_g2			-11.2947	0.000527297
355	c56400_g1			-11.2921	0.000527297
356	c51717_g1			-11.292	0.000527297
357	c42567_g1			-11.2888	0.000538905
358	c56595_g2			-11.2874	0.000538905
359	c48604_g2			-11.2868	0.000538905
360	c122672_g1			-11.2837	0.000547521
361	c54861_g1			-11.2803	0.000547521
362	c10705_g1			-11.276	0.000562021
363	c53851_g2			-11.2716	0.000574667
364	c52935_g1			-11.2682	0.000574667
365	c55026_g1			-11.2649	0.000585374
366	c56893_g1			-11.2633	0.000585374
367	c55462_g1			-11.2601	0.000597578
368	c54836_g2			-11.2539	0.000608974
369	c57217_g1			-11.2533	0.000608974
370	c54488_g2			-11.2533	0.000608974
371	c48819_g1			-11.2519	0.000608974
372	c52120_g1			-11.2493	0.000619547
373	c58342_g1			-11.2464	0.000619547
374	c51973_g1			-11.2454	0.000619547
375	c46160_g1			-11.2446	0.000635239
376	c56002_g1			-11.2444	0.000635239
377	c55680_g1			-11.2377	0.000645343
378	c53091_g1			-11.2361	0.000645343
379	c55917_g1			-11.2341	0.000645343
380	c10659_g1			-11.2328	0.000659444
381	c71595_g1			-11.2322	0.000659444
382	c54971_g3			-11.232	0.000659444
383	c56575_g1			-11.2267	0.000676446
384	c46423_g1			-11.2264	0.000676446
385	c56036_g1			-11.2249	0.000518865
386	c46636_g1			-11.2241	0.000518865
387	c71437_g1			-11.2125	0.000541335
388	c57968_g1			-11.2102	0.000541335
389	c57555_g1			-11.2033	0.000553098
390	c46396_g1			-11.2	0.00056749
391	c25201_g1			-11.1992	0.00056749
392	c55859_g1			-11.1975	0.000578881
393	c55357_g1			-11.1939	0.000578881
394	c57713_g1			-11.1917	0.000591798
395	c48374_g1			-11.19	0.000591798
396	c57759_g1			-11.1835	0.000606296
397	c44934_g1			-11.1815	0.000591798
398	c42889_g1			-11.18	0.000606296
399	c46536_g1			-11.1785	0.000616496
400	c45802_g1			-11.1783	0.000616496
401	c37520_g1			-11.1764	0.000616496
402	c57648_g1			-11.1736	0.000616496
403	c55540_g3			-11.1671	0.000644024
404	c50533_g1			-11.1671	0.000644024
405	c55965_g3			-11.1668	0.000644024
406	c56485_g2			-11.1661	0.000644024
407	c35181_g1			-11.1654	0.000644024
408	c49648_g2			-11.1586	0.000659061
409	c53718_g2			-11.1567	0.000659061
410	c51611_g2			-11.1528	0.000675818
411	c54910_g1			-11.1462	0.000691845
412	c57211_g1			-11.1461	0.000691845
413	c51653_g1			-11.1441	0.000691845
414	c48353_g1			-11.142	0.000710954
415	c55792_g1			-11.1417	0.000710954
416	c44620_g1			-11.1357	0.00073201
417	c48009_g1			-11.1321	0.00073201
418	c58058_g1			-11.1306	0.000751072
419	c58017_g1			-11.1291	0.000751072
420	c51017_g1			-11.1266	0.000751072
421	c56751_g5			-11.125	0.000751072
422	c14616_g1			-11.1236	0.000774894
423	c53952_g1			-11.1108	0.0008207
424	c57065_g2			-11.1097	0.0008207
425	c54090_g2			-11.1071	0.0008207
426	c55095_g1			-11.1066	0.0008207
427	c24239_g1			-11.1044	0.000845517
428	c57583_g1			-11.0973	0.000872727
429	c52100_g1			-11.0889	0.000899326
430	c34110_g1			-11.0846	0.000925226
431	c55691_g1			-11.0803	0.000925226
432	c50386_g1			-11.0797	0.000925226
433	c58170_g1			-11.077	0.000945412
434	c52816_g1			-11.0757	0.000945412
435	c52905_g1			-11.0752	0.000945412
436	c50190_g1			-11.075	0.000945412
437	c53947_g1			-11.0746	0.000945412
438	c46469_g1			-11.0711	0.000959725
439	c51782_g1			-11.0698	0.000959725
440	c52891_g1			-11.0683	0.000959725
441	c49895_g1			-11.0617	0.000982893
442	c54340_g1			-11.0597	0.000982893
443	c57237_g4			-11.0574	0.00101189
444	c51693_g1			-11.0531	0.0010367
445	c57329_g1			-11.0486	0.0010367
446	c44309_g1			-11.0483	0.0010367
447	c15579_g1			-11.0482	0.0010367
448	c53693_g1			-11.0455	0.00105888
449	c52391_g1			-11.0453	0.00105888
450	c49404_g1			-11.0449	0.00105888
451	c44902_g1			-11.0409	0.00105888
452	c57366_g1			-11.0407	0.00105888
453	c48540_g1			-11.0388	0.00108358
454	c54170_g1			-11.038	0.00108358
455	c58064_g4			-11.0356	0.00108358
456	c57508_g1			-11.0345	0.00108358
457	c45020_g1			-11.0341	0.00108358
458	c54685_g1			-11.0327	0.00111627
459	c55320_g1			-11.0302	0.00111627
460	c55929_g1			-11.0263	0.0011446
461	c47502_g1			-11.0172	0.00117205
462	c51926_g1			-11.0154	0.00117205
463	c55175_g1			-11.0126	0.00120516
464	c55853_g1			-11.0114	0.00120516
465	c54696_g1			-11.0052	0.000934718
466	c54018_g2			-11.0038	0.000934718
467	c55959_g1			-10.9972	0.000947098
468	c57988_g9			-10.997	0.000947098
469	c57776_g4			-10.9965	0.000947098
470	c50372_g1			-10.9954	0.000947098
471	c42532_g1			-10.9952	0.000947098
472	c48551_g1			-10.9948	0.000947098
473	c56900_g1			-10.9928	0.000947098
474	c56988_g1			-10.9896	0.000971585
475	c49064_g1			-10.9888	0.000971585
476	c57100_g1			-10.9871	0.000971585
477	c57764_g2			-10.9799	0.00100028
478	c47034_g1			-10.9777	0.00102999
479	c50831_g1			-10.9777	0.000947098
480	c57783_g1			-10.9718	0.00102999
481	c45303_g1			-10.9712	0.00105552
482	c53055_g1			-10.9661	0.00105552
483	c39573_g1			-10.9623	0.00108196
484	c54576_g1			-10.9596	0.00108196
485	c39584_g1			-10.9511	0.00111114
486	c51997_g1			-10.9491	0.00113953
487	c56792_g1			-10.9483	0.00113953
488	c56024_g2			-10.9468	0.00113953
489	c57178_g1			-10.9442	0.00113953
490	c57944_g1			-10.9409	0.0011708
491	c71475_g1			-10.9385	0.0011708
492	c57311_g1			-10.9382	0.0011708
493	c47027_g1			-10.935	0.00120516
494	c45371_g1			-10.931	0.00120516
495	c29222_g1			-10.9228	0.00124445
496	c44190_g1			-10.9185	0.00128155
497	c56503_g1			-10.9175	0.00128155
498	c49748_g1			-10.9166	0.00128155
499	c52471_g1			-10.9166	0.00128155
500	c55692_g1			-10.9139	0.00132159
501	c54225_g1			-10.9129	0.00132159
502	c54671_g9			-10.909	0.00132159
503	c35070_g1			-10.9072	0.00132159
504	c55293_g5			-10.8976	0.00141526
505	c55825_g1			-10.8939	0.00141526
506	c53684_g1			-10.8932	0.00141526
507	c52162_g1			-10.8909	0.00145379
508	c44570_g1			-10.8895	0.00145379
509	c41097_g1			-10.8882	0.00145379
510	c57608_g1			-10.8879	0.00145379
511	c54268_g1			-10.8862	0.00145379
512	c57227_g1			-10.8858	0.00145379
513	c84044_g1			-10.8767	0.00155824
514	c57140_g1			-10.8739	0.00155824
515	c55565_g1			-10.8726	0.00155824
516	c56336_g2			-10.866	0.00160637
517	c57728_g2			-10.8632	0.00160637
518	c53447_g1			-10.8621	0.00163931
519	c58237_g1			-10.8576	0.00163931
520	c48980_g1			-10.8555	0.00163931
521	c50238_g1			-10.8545	0.00168337
522	c41895_g1			-10.8539	0.00168337
523	c57540_g1			-10.8499	0.00168337
524	c56270_g1			-10.8489	0.00168337
525	c51849_g1			-10.8488	0.00168337
526	c51916_g1			-10.842	0.00173158
527	c14157_g2			-10.8347	0.00178922
528	c41081_g1			-10.8334	0.00178922
529	c55667_g1			-10.8319	0.00184647
530	c54679_g1			-10.8312	0.00184647
531	c42211_g1			-10.8221	0.00190593
532	c54578_g1			-10.8171	0.00190593
533	c55509_g4			-10.815	0.00194863
534	c56041_g1			-10.8145	0.00194863
535	c34573_g1			-10.8115	0.00194863
536	c71560_g1			-10.8102	0.00194863
537	c41096_g1			-10.81	0.00194863
538	c33815_g1			-10.8069	0.00198771
539	c25365_g1			-10.8067	0.00198771
540	c53824_g1			-10.8051	0.00198771
541	c71380_g1			-10.8029	0.00198771
542	c44257_g1			-10.8009	0.00205597
543	c55492_g4			-10.7905	0.00210996
544	c54547_g1			-10.7898	0.00210996
545	c57715_g4			-10.7893	0.00210996
546	c56474_g1			-10.789	0.00210996
547	c44265_g1			-10.788	0.00157226
548	c45882_g1			-10.786	0.00157226
549	c55001_g1			-10.7854	0.00157226
550	c54844_g2			-10.7847	0.00161003
551	c55059_g1			-10.7831	0.00161003
552	c42893_g1			-10.7827	0.00161003
553	c44418_g1			-10.7823	0.00161003
554	c47490_g1			-10.782	0.00161003
555	c52055_g1			-10.7818	0.00161003
556	c31518_g1			-10.7808	0.00161003
557	c71454_g1			-10.7796	0.00161003
558	c58204_g1			-10.7736	0.00166143
559	c48495_g1			-10.7716	0.00166143
560	c47345_g1			-10.7709	0.00166143
561	c55820_g1			-10.7674	0.00170255
562	c50340_g1			-10.7669	0.00170255
563	c52485_g2			-10.7652	0.00170255
564	c43349_g1			-10.763	0.00170255
565	c47895_g1			-10.7629	0.00170255
566	c40062_g1			-10.7612	0.00170255
567	c56130_g1			-10.7577	0.00176538
568	c41582_g1			-10.7562	0.00176538
569	c43718_g1			-10.7511	0.00182564
570	c48317_g1			-10.7458	0.00182564
571	c33443_g1			-10.7455	0.00182564
572	c24109_g1			-10.7385	0.00188835
573	c44798_g1			-10.7363	0.00188835
574	c54266_g1			-10.7344	0.00194371
575	c54698_g1			-10.7341	0.00194371
576	c52923_g1			-10.7334	0.00194371
577	c50788_g1			-10.732	0.00194371
578	c57286_g1			-10.7311	0.00194371
579	c57640_g4			-10.7281	0.00198751
580	c56199_g3			-10.7273	0.00198751
581	c49739_g1			-10.7258	0.00198751
582	c54871_g1			-10.7255	0.00198751
583	c56889_g1			-10.7249	0.00198751
584	c54728_g1			-10.7231	0.00198751
585	c47358_g2			-10.723	0.00198751
586	c84246_g1			-10.7225	0.00198751
587	c51579_g1			-10.7158	0.00204708
588	c56909_g3			-10.7156	0.00204708
589	c55516_g1			-10.7139	0.00204708
590	c56454_g1			-10.7074	0.00210996
591	c55624_g1			-10.7072	0.00210996
592	c49571_g2			-10.7037	0.00210996
593	c46416_g1			-10.7013	0.00218326
594	c54194_g1			-10.7005	0.00218326
595	c34700_g1			-10.6937	0.00225852
596	c45456_g1			-10.6933	0.00225852
597	c57477_g3			-10.693	0.00225852
598	c71326_g1			-10.6926	0.00225852
599	c38436_g1			-10.6872	0.00210996
600	c47533_g1			-10.687	0.00225852
601	c53545_g1			-10.6869	0.00225852
602	c26904_g1			-10.6854	0.00234304
603	c48525_g1			-10.6851	0.00234304
604	c39814_g1			-10.6764	0.00242802
605	c55072_g1			-10.6753	0.00234304
606	c46153_g1			-10.6747	0.00242802
607	c15869_g1			-10.6743	0.00242802
608	c47762_g1			-10.674	0.00242802
609	c43425_g1			-10.6723	0.00242802
610	c40374_g1			-10.6683	0.00251013
611	c49752_g1			-10.6668	0.00251013
612	c50327_g3			-10.6657	0.00251013
613	c56729_g1			-10.6655	0.00251013
614	c48034_g1			-10.6641	0.00251013
615	c31661_g1			-10.6613	0.00251013
616	c50643_g1			-10.6599	0.00251013
617	c54408_g2			-10.6518	0.00261445
618	c58033_g1			-10.6491	0.00270534
619	c33324_g1			-10.6483	0.00270534
620	c55276_g1			-10.6433	0.00270534
621	c46942_g1			-10.6367	0.00280229
622	c44028_g1			-10.632	0.00280229
623	c56585_g1			-10.6313	0.00289248
624	c51587_g1			-10.6298	0.00289248
625	c32004_g1			-10.6296	0.00289248
626	c57363_g1			-10.6284	0.00289248
627	c55935_g1			-10.6246	0.00300133
628	c40796_g1			-10.6225	0.00300133
629	c52060_g1			-10.621	0.00300133
630	c57289_g3			-10.6143	0.00312266
631	c57984_g2			-10.6035	0.00321773
632	c51652_g1			-10.6031	0.00321773
633	c55394_g2			-10.6014	0.00321773
634	c49669_g1			-10.5945	0.0033209
635	c55906_g1			-10.5893	0.0033209
636	c53574_g1			-10.5877	0.00343258
637	c47443_g1			-10.5872	0.0033209
638	c52988_g1			-10.5859	0.00343258
639	c47750_g1			-10.5847	0.00343258
640	c57784_g1			-10.5831	0.00343258
641	c71422_g1			-10.5788	0.00321773
642	c36576_g1			-10.5765	0.00354907
643	c54053_g5			-10.5711	0.00367921
644	c51676_g1			-10.57	0.00367921
645	c50866_g2			-10.569	0.00367921
646	c50070_g1			-10.5676	0.00367921
647	c52223_g1			-10.5664	0.00262919
648	c55559_g1			-10.5621	0.00262919
649	c57509_g1			-10.5617	0.00262919
650	c53192_g1			-10.5602	0.00272638
651	c57144_g1			-10.5572	0.00272638
652	c47367_g1			-10.557	0.00272638
653	c58082_g3			-10.5532	0.00272638
654	c57539_g1			-10.5512	0.00283149
655	c42527_g1			-10.5455	0.00283149
656	c46282_g1			-10.5455	0.00283149
657	c58084_g2			-10.5379	0.00293773
658	c48978_g1			-10.5321	0.00293773
659	c55822_g1			-10.529	0.00306014
660	c56756_g1			-10.524	0.00317267
661	c56763_g2			-10.5217	0.00317267
662	c39572_g1			-10.5192	0.00317267
663	c57262_g1			-10.5179	0.00317267
664	c56719_g1			-10.5173	0.00317267
665	c44151_g1			-10.5155	0.00317267
666	c53538_g1			-10.5127	0.00327437
667	c57187_g5			-10.5114	0.00327437
668	c58662_g1			-10.5113	0.00327437
669	c45428_g1			-10.5082	0.00327437
670	c56728_g1			-10.5072	0.00327437
671	c26742_g1			-10.5044	0.00339695
672	c29913_g1			-10.5041	0.00327437
673	c55400_g2			-10.5041	0.00339695
674	c29658_g1			-10.5013	0.00339695
675	c51933_g1			-10.498	0.00339695
676	c47222_g2			-10.4971	0.00339695
677	c54000_g1			-10.4934	0.00351262
678	c49378_g1			-10.4919	0.00351262
679	c84189_g1			-10.491	0.00351262
680	c50882_g1			-10.49	0.00351262
681	c55183_g1			-10.4886	0.00351262
682	c59210_g1			-10.4884	0.00351262
683	c55405_g1			-10.4878	0.00351262
684	c35218_g1			-10.483	0.00365928
685	c54451_g6			-10.4829	0.00365928
686	c26619_g1			-10.4805	0.00365928
687	c55812_g2			-10.4746	0.00379519
688	c52727_g1			-10.4731	0.00379519
689	c54372_g1			-10.4721	0.00379519
690	c49094_g1			-10.4707	0.00379519
691	c52261_g1			-10.4694	0.00379519
692	c53705_g1			-10.4657	0.00395107
693	c50646_g1			-10.4651	0.00395107
694	c52111_g1			-10.4638	0.00395107
695	c49565_g1			-10.462	0.00395107
696	c57023_g2			-10.4617	0.00395107
697	c52773_g1			-10.4559	0.00395107
698	c56392_g1			-10.4523	0.00413341
699	c55322_g1			-10.4501	0.00413341
700	c55000_g1			-10.4439	0.0042905
701	c57631_g2			-10.4413	0.0042905
702	c12847_g1			-10.4407	0.0042905
703	c50574_g1			-10.4403	0.0042905
704	c52009_g1			-10.4398	0.0042905
705	c53327_g1			-10.4395	0.0042905
706	c43797_g1			-10.4394	0.0042905
707	c36358_g1			-10.4377	0.0042905
708	c9297_g1			-10.4331	0.00447611
709	c53605_g1			-10.4285	0.00447611
710	c56584_g5			-10.424	0.00447611
711	c42941_g2			-10.4239	0.00466905
712	c49409_g3			-10.42	0.00466905
713	c54297_g1			-10.4171	0.00466905
714	c47608_g1			-10.4132	0.00485067
715	c45727_g1			-10.4129	0.00485067
716	c53334_g1			-10.4127	0.00485067
717	c55081_g1			-10.4121	0.00485067
718	c52946_g1			-10.4104	0.00485067
719	c57460_g2			-10.4065	0.00485067
720	c42741_g1			-10.4058	0.00485067
721	c34184_g1			-10.404	0.00506084
722	c57152_g1			-10.3994	0.00506084
723	c51680_g1			-10.3985	0.00506084
724	c57939_g1			-10.3909	0.0052289
725	c55168_g5			-10.3868	0.0052289
726	c34387_g1			-10.3864	0.0052289
727	c31547_g1			-10.3851	0.0052289
728	c39794_g1			-10.384	0.00538508
729	c56944_g1			-10.3809	0.00538508
730	c38990_g2			-10.3799	0.00538508
731	c52465_g1			-10.3791	0.00538508
732	c52188_g2			-10.3787	0.00538508
733	c49299_g1			-10.3777	0.00538508
734	c57727_g1			-10.3765	0.00538508
735	c42943_g1			-10.3762	0.00538508
736	c54774_g2			-10.3759	0.00538508
737	c46603_g1			-10.3751	0.00538508
738	c19475_g1			-10.3731	0.00554923
739	c52058_g3			-10.3719	0.00554923
740	c49323_g1			-10.3704	0.00554923
741	c46209_g1			-10.3682	0.00554923
742	c55101_g2			-10.3643	0.00554923
743	c55389_g3			-10.3643	0.00554923
744	c52312_g1			-10.3631	0.00554923
745	c40654_g1			-10.3609	0.00574545
746	c58057_g8			-10.3595	0.00574545
747	c56076_g1			-10.3566	0.00574545
748	c55685_g1			-10.3539	0.00574545
749	c52176_g1			-10.3533	0.00574545
750	c49628_g2			-10.3523	0.00593301
751	c46473_g1			-10.3504	0.00593301
752	c57745_g1			-10.3502	0.00593301
753	c39759_g1			-10.3491	0.00593301
754	c40487_g1			-10.3484	0.00593301
755	c122703_g1			-10.3479	0.00593301
756	c56842_g1			-10.3462	0.00593301
757	c55162_g1			-10.3454	0.00593301
758	c58344_g1			-10.3434	0.00593301
759	c51285_g2			-10.343	0.00593301
760	c52929_g1			-10.3421	0.00593301
761	c55687_g1			-10.3332	0.00447611
762	c36028_g1			-10.3303	0.00447611
763	c55027_g1			-10.3293	0.00447611
764	c30138_g1			-10.3207	0.00468423
765	c52291_g1			-10.3188	0.00468423
766	c45909_g1			-10.316	0.00488694
767	c55540_g1			-10.3075	0.00506084
768	c51752_g1			-10.3066	0.00506084
769	c49176_g1			-10.3066	0.00506084
770	c54695_g1			-10.3062	0.00506084
771	c32489_g1			-10.3023	0.00506084
772	c51285_g3			-10.3009	0.00506084
773	c18689_g1			-10.2999	0.00506084
774	c39363_g1			-10.299	0.00506084
775	c46987_g1			-10.2982	0.00506084
776	c48323_g1			-10.298	0.00506084
777	c58072_g3			-10.298	0.00506084
778	c109723_g1			-10.2971	0.00506084
779	c43148_g1			-10.2954	0.00526071
780	c52764_g1			-10.295	0.00526071
781	c44191_g1			-10.2936	0.00526071
782	c53403_g1			-10.2931	0.00526071
783	c45365_g1			-10.2931	0.00526071
784	c44312_g1			-10.2928	0.00526071
785	c49409_g2			-10.2919	0.00526071
786	c109567_g1			-10.2888	0.00526071
787	c56094_g1			-10.2838	0.00543007
788	c37338_g1			-10.2838	0.00543007
789	c51389_g1			-10.2835	0.00543007
790	c56235_g1			-10.2829	0.00543007
791	c49462_g1			-10.2828	0.00543007
792	c54683_g1			-10.2795	0.00543007
793	c57701_g1			-10.2781	0.00543007
794	c42347_g1			-10.277	0.00543007
795	c54395_g1			-10.275	0.00543007
796	c57826_g1			-10.2748	0.00562029
797	c38825_g1			-10.2704	0.00562029
798	c56684_g2			-10.2702	0.00562029
799	c51148_g1			-10.2686	0.00562029
800	c39922_g1			-10.2684	0.00562029
801	c50991_g1			-10.2683	0.00562029
802	c15074_g1			-10.2657	0.00562029
803	c57034_g1			-10.2648	0.00562029
804	c28798_g1			-10.262	0.00585048
805	c46169_g1			-10.2606	0.00585048
806	c47667_g1			-10.258	0.00585048
807	c57501_g1			-10.2573	0.00585048
808	c49671_g1			-10.2545	0.00585048
809	c51859_g2			-10.2494	0.00605559
810	c51490_g1			-10.2474	0.00605559
811	c58057_g2			-10.2472	0.00605559
812	c27264_g1			-10.2456	0.00605559
813	c41739_g1			-10.2453	0.00605559
814	c55488_g1			-10.2412	0.00605559
815	c47130_g1			-10.2399	0.00632185
816	c57259_g2			-10.2387	0.00632185
817	c15618_g1			-10.2377	0.00632185
818	c56356_g1			-10.2321	0.00632185
819	c52305_g1			-10.2321	0.00632185
820	c23697_g1			-10.2321	0.00632185
821	c56979_g1			-10.2296	0.00632185
822	c56948_g1			-10.226	0.00663511
823	c53776_g1			-10.2252	0.00663511
824	c56746_g1			-10.2237	0.00663511
825	c24327_g2			-10.2209	0.00632185
826	c48422_g1			-10.2199	0.00663511
827	c47341_g2			-10.215	0.00692467
828	c55121_g1			-10.2143	0.00663511
829	c46703_g1			-10.2133	0.00692467
830	c48854_g1			-10.2132	0.00692467
831	c12732_g1			-10.2121	0.00692467
832	c53842_g1			-10.212	0.00692467
833	c45505_g1			-10.2115	0.00692467
834	c48531_g1			-10.2105	0.00692467
835	c45624_g1			-10.2096	0.00692467
836	c43077_g1			-10.2087	0.00692467
837	c41928_g1			-10.2075	0.00692467
838	c55037_g1			-10.2043	0.00721555
839	c57640_g2			-10.2026	0.00721555
840	c52987_g1			-10.2002	0.00721555
841	c57577_g8			-10.1971	0.00721555
842	c42653_g1			-10.1941	0.00721555
843	c54844_g1			-10.1923	0.00752908
844	c47898_g1			-10.1917	0.00752908
845	c36726_g1			-10.1893	0.00752908
846	c50637_g1			-10.1887	0.00752908
847	c23145_g1			-10.1884	0.00752908
848	c55117_g1			-10.1858	0.00752908
849	c54799_g1			-10.1858	0.00752908
850	c39257_g2			-10.1826	0.00752908
851	c45950_g1			-10.1782	0.00780003
852	c40625_g1			-10.1778	0.00780003
853	c50608_g1			-10.1773	0.00780003
854	c55993_g1			-10.1762	0.00780003
855	c58154_g3			-10.1735	0.00780003
856	c51979_g1			-10.1716	0.00780003
857	c47346_g1			-10.1712	0.00780003
858	c42822_g1			-10.1693	0.00813452
859	c122430_g1			-10.1682	0.00813452
860	c50832_g1			-10.1672	0.00780003
861	c45382_g1			-10.1669	0.00813452
862	c53532_g2			-10.1665	0.00813452
863	c54908_g1			-10.1645	0.00813452
864	c57811_g1			-10.1595	0.00813452
865	c45782_g1			-10.1564	0.00850614
866	c50872_g1			-10.1512	0.00850614
867	c54688_g2			-10.1492	0.00850614
868	c55042_g1			-10.1491	0.00850614
869	c43854_g1			-10.1481	0.00850614
870	c55554_g2			-10.1442	0.00887573
871	c55743_g1			-10.1433	0.00887573
872	c57176_g2			-10.14	0.00887573
873	c58152_g1			-10.1389	0.00887573
874	c53172_g1			-10.1382	0.00887573
875	c49418_g2			-10.1347	0.00887573
876	c56571_g1			-10.1326	0.00887573
877	c54036_g1			-10.1315	0.00926826
878	c54746_g5			-10.1315	0.00926826
879	c56997_g1			-10.1288	0.00926826
880	c56879_g1			-10.1276	0.00926826
881	c55658_g1			-10.1269	0.00887573
882	c52416_g1			-10.1245	0.00926826
883	c57599_g1			-10.1236	0.00926826
884	c36507_g1			-10.1215	0.00926826
885	c122420_g1			-10.1166	0.00962677
886	c56205_g4			-10.1154	0.00962677
887	c56939_g1			-10.113	0.00962677
888	c32709_g1			-10.1125	0.00962677
889	c15554_g1			-10.1123	0.00962677
890	c56733_g1			-10.112	0.00962677
891	c57187_g3			-10.1113	0.00962677
892	c53558_g1			-10.1111	0.00962677
893	c55076_g1			-10.1103	0.00962677
894	c56722_g2			-10.1042	0.0071617
895	c55677_g1			-10.1032	0.0071617
896	c57187_g1			-10.1026	0.0071617
897	c51292_g1			-10.1014	0.0071617
898	c47850_g1			-10.1011	0.0071617
899	c39218_g1			-10.0995	0.0071617
900	c71442_g1			-10.0947	0.0071617
901	c45175_g1			-10.0938	0.0071617
902	c55686_g3			-10.0938	0.00752111
903	c54308_g1			-10.0927	0.00752111
904	c54371_g1			-10.0837	0.00752111
905	c46084_g2			-10.0829	0.00752111
906	c52371_g1			-10.0805	0.00780003
907	c39152_g1			-10.0801	0.00780003
908	c15611_g1			-10.0798	0.00780003
909	c58241_g1			-10.0783	0.00780003
910	c57531_g1			-10.078	0.00780003
911	c27180_g1			-10.0759	0.00780003
912	c57100_g2			-10.07	0.00780003
913	c39960_g1			-10.0699	0.00780003
914	c44284_g1			-10.0651	0.00813452
915	c54828_g1			-10.0647	0.00780003
916	c50787_g1			-10.0626	0.00813452
917	c51794_g2			-10.0613	0.00813452
918	c44548_g1			-10.0611	0.00813452
919	c23397_g1			-10.0561	0.00813452
920	c55613_g6			-10.0549	0.00813452
921	c41234_g1			-10.0498	0.00850614
922	c56676_g1			-10.0488	0.00850614
923	c27163_g1			-10.0477	0.00850614
924	c55810_g1			-10.0477	0.00850614
925	c51164_g1			-10.0468	0.00850614
926	c56560_g1			-10.0459	0.00850614
927	c41890_g1			-10.0424	0.00850614
928	c36021_g1			-10.0419	0.00887573
929	c56008_g1			-10.0392	0.00887573
930	c53236_g1			-10.0392	0.00887573
931	c55613_g3			-10.0386	0.00887573
932	c54242_g1			-10.0383	0.00887573
933	c55614_g1			-10.035	0.00887573
934	c40857_g1			-10.0343	0.00887573
935	c24730_g1			-10.0308	0.00887573
936	c53163_g1			-10.0299	0.00887573
937	c34548_g1			-10.0294	0.00887573
938	c41146_g1			-10.0257	0.00929992
939	c49709_g1			-10.0248	0.00929992
940	c52327_g1			-10.0237	0.00929992
941	c56526_g1			-10.0217	0.00929992
942	c57024_g2			-10.0195	0.00929992
943	c58072_g6			-10.0171	0.00929992
944	c54300_g2			-10.0147	0.00929992
945	c57740_g4			-10.009	0.00969762
946	c43034_g1			-10.009	0.00969762
947	c32002_g1			-10.009	0.00969762
948	c24475_g1			-10.0062	0.00969762
949	c31400_g1			-10.0054	0.00969762
950	c57338_g4			-10.0047	0.00969762
951	c49231_g1			-10.0043	0.00969762
952	c45608_g1			-9.99783	0.0102336
953	c53816_g3			-9.99574	0.0102336
954	c50901_g1			-9.99467	0.0102336
955	c54736_g1			-9.99035	0.0102336
956	c53769_g1			-9.99033	0.0102336
957	c57969_g2			-9.98901	0.0102336
958	c54905_g1			-9.97863	0.0107657
959	c44672_g1			-9.9777	0.0107657
960	c54801_g1			-9.97737	0.0107657
961	c54953_g1			-9.97547	0.0107657
962	c54222_g1			-9.97537	0.0107657
963	c50560_g1			-9.97527	0.0107657
964	c52157_g1			-9.97454	0.0107657
965	c54808_g2			-9.97086	0.0113302
966	c56238_g1			-9.96768	0.0113302
967	c40865_g1			-9.96724	0.0113302
968	c56069_g1			-9.96463	0.0113302
969	c53355_g1			-9.96459	0.0113302
970	c56982_g1			-9.96443	0.0113302
971	c29766_g1			-9.95969	0.0118789
972	c55632_g1			-9.95773	0.0118789
973	c49740_g1			-9.95769	0.0118789
974	c26797_g1			-9.95683	0.0118789
975	c50640_g1			-9.94654	0.0118789
976	c52108_g1			-9.94643	0.0118789
977	c32403_g1			-9.94275	0.0124088
978	c15658_g1			-9.94254	0.0124088
979	c45373_g1			-9.94243	0.0124088
980	c43369_g1			-9.93976	0.0124088
981	c45565_g1			-9.93775	0.0124088
982	c47134_g1			-9.93706	0.0124088
983	c47237_g1			-9.93648	0.0124088
984	c50775_g1			-9.93601	0.0124088
985	c57014_g2			-9.93579	0.0124088
986	c71411_g1			-9.93357	0.0124088
987	c51178_g1			-9.9323	0.0124088
988	c53368_g2			-9.93214	0.0124088
989	c54954_g1			-9.92811	0.0129074
990	c53038_g1			-9.92763	0.0129074
991	c56234_g1			-9.92614	0.0129074
992	c57238_g1			-9.923	0.0129074
993	c36278_g1			-9.92034	0.0129074
994	c56636_g1			-9.92001	0.0129074
995	c57935_g3			-9.91583	0.0134691
996	c54902_g1			-9.91489	0.0129074
997	c57822_g1			-9.91477	0.0134691
998	c34913_g1			-9.90976	0.0134691
999	c97179_g1			-9.90799	0.0134691
1000	c109627_g1			-9.90762	0.0134691
1001	c55512_g3			-9.90491	0.0134691
1002	c56768_g6			-9.90465	0.0134691
1003	c57411_g1			-9.9028	0.0134691
1004	c36479_g1			-9.90258	0.0134691
1005	c49256_g3			-9.90102	0.0141427
1006	c43198_g1			-9.89952	0.0141427
1007	c39193_g1			-9.89901	0.0141427
1008	c46072_g1			-9.89678	0.0141427
1009	c51136_g1			-9.89626	0.0141427
1010	c53620_g1			-9.89057	0.0141427
1011	c39648_g1			-9.88945	0.0141427
1012	c46841_g1			-9.88892	0.0141427
1013	c52075_g1			-9.88509	0.0147433
1014	c35155_g1			-9.88442	0.0147433
1015	c42270_g1			-9.88405	0.0147433
1016	c56000_g1			-9.8793	0.0147433
1017	c56584_g4			-9.87756	0.0147433
1018	c57758_g1			-9.87444	0.0147433
1019	c10749_g1			-9.8744	0.0147433
1020	c54014_g2			-9.87408	0.0147433
1021	c71420_g1			-9.87364	0.0147433
1022	c57589_g1			-9.87325	0.0147433
1023	c54157_g1			-9.87164	0.0155187
1024	c71344_g1			-9.86955	0.0155187
1025	c48549_g1			-9.86678	0.0155187
1026	c31286_g1			-9.85992	0.0109679
1027	c56307_g2			-9.85963	0.0109679
1028	c54309_g1			-9.85879	0.0109679
1029	c49902_g1			-9.85817	0.0109679
1030	c55151_g1			-9.85704	0.0115466
1031	c39500_g1			-9.85686	0.0115466
1032	c56071_g1			-9.85657	0.0115466
1033	c52695_g1			-9.85601	0.0115466
1034	c49932_g2			-9.85559	0.0109679
1035	c54951_g1			-9.85058	0.0115466
1036	c58347_g1			-9.84736	0.0115466
1037	c50861_g1			-9.84627	0.0115466
1038	c56129_g1			-9.84461	0.0115466
1039	c25307_g1			-9.84217	0.0115466
1040	c49121_g2			-9.84045	0.0115466
1041	c53384_g1			-9.83994	0.0121831
1042	c53426_g5			-9.83876	0.0121831
1043	c55223_g1			-9.83769	0.0121831
1044	c55496_g1			-9.83359	0.0121831
1045	c53306_g2			-9.83207	0.0121831
1046	c54643_g1			-9.83207	0.0121831
1047	c56063_g4			-9.83169	0.0121831
1048	c30098_g1			-9.82689	0.0121831
1049	c50591_g1			-9.82649	0.0126618
1050	c46475_g1			-9.82586	0.0126618
1051	c22439_g1			-9.82551	0.0126618
1052	c49278_g1			-9.82347	0.0126618
1053	c58082_g4			-9.82273	0.0126618
1054	c57699_g1			-9.82257	0.0126618
1055	c51421_g1			-9.82114	0.0126618
1056	c57573_g2			-9.82063	0.0126618
1057	c32766_g1			-9.82063	0.0126618
1058	c51476_g1			-9.82014	0.0126618
1059	c31551_g2			-9.8191	0.0126618
1060	c49420_g1			-9.81836	0.0126618
1061	c47492_g1			-9.81823	0.0126618
1062	c57128_g3			-9.81672	0.0126618
1063	c49608_g1			-9.81634	0.0126618
1064	c55678_g1			-9.81571	0.0126618
1065	c42178_g1			-9.8156	0.0126618
1066	c42395_g1			-9.8127	0.0126618
1067	c54276_g1			-9.81083	0.0126618
1068	c52666_g1			-9.81054	0.013301
1069	c48575_g2			-9.81004	0.013301
1070	c52349_g1			-9.8093	0.0126618
1071	c84298_g1			-9.80813	0.013301
1072	c57615_g2			-9.80763	0.013301
1073	c24295_g1			-9.80675	0.013301
1074	c45563_g1			-9.80638	0.013301
1075	c55735_g1			-9.80574	0.013301
1076	c55077_g1			-9.80561	0.013301
1077	c49160_g1			-9.80549	0.013301
1078	c40045_g1			-9.80397	0.013301
1079	c57922_g1			-9.80322	0.013301
1080	c57725_g1			-9.8008	0.013301
1081	c54324_g2			-9.80054	0.013301
1082	c57544_g1			-9.79914	0.013301
1083	c36360_g1			-9.79392	0.0140039
1084	c40071_g1			-9.79277	0.0140039
1085	c48948_g1			-9.78983	0.0140039
1086	c53635_g1			-9.7897	0.0140039
1087	c42438_g1			-9.7856	0.0140039
1088	c34502_g1			-9.78509	0.0140039
1089	c24986_g1			-9.78148	0.0140039
1090	c55911_g2			-9.78135	0.0140039
1091	c57114_g1			-9.78085	0.0140039
1092	c56922_g1			-9.77734	0.0146959
1093	c55345_g1			-9.77566	0.0146959
1094	c8189_g1			-9.77503	0.0146959
1095	c57149_g1			-9.7749	0.0146959
1096	c36529_g1			-9.77271	0.0146959
1097	c57276_g5			-9.77229	0.0146959
1098	c34861_g1			-9.77176	0.0146959
1099	c29347_g1			-9.77079	0.0146959
1100	c56324_g1			-9.76947	0.0146959
1101	c33415_g1			-9.76892	0.0146959
1102	c15576_g1			-9.76645	0.0146959
1103	c39441_g1			-9.76512	0.0146959
1104	c54682_g5			-9.76381	0.0146959
1105	c55907_g1			-9.7615	0.0154454
1106	c37516_g1			-9.76085	0.0154454
1107	c46405_g1			-9.7607	0.0154454
1108	c50002_g1			-9.75996	0.0154454
1109	c40821_g1			-9.75993	0.0154454
1110	c47692_g1			-9.75844	0.0146959
1111	c57054_g1			-9.75535	0.0154454
1112	c55049_g1			-9.75377	0.0154454
1113	c55213_g1			-9.7525	0.0154454
1114	c51484_g1			-9.75234	0.0154454
1115	c58230_g1			-9.75211	0.0154454
1116	c55256_g1			-9.75169	0.0154454
1117	c47601_g1			-9.74502	0.0154454
1118	c52776_g1			-9.74236	0.0162934
1119	c57828_g1			-9.74165	0.0162934
1120	c34968_g1			-9.74115	0.0162934
1121	c43974_g1			-9.74088	0.0162934
1122	c54951_g2			-9.73951	0.0162934
1123	c56473_g1			-9.73896	0.0162934
1124	c43307_g1			-9.73841	0.0162934
1125	c53340_g1			-9.73769	0.0162934
1126	c52826_g1			-9.73476	0.0162934
1127	c96838_g1			-9.73332	0.0162934
1128	c122472_g1			-9.73288	0.0162934
1129	c32453_g1			-9.7321	0.0162934
1130	c52261_g4			-9.73128	0.0162934
1131	c57306_g2			-9.72717	0.0172305
1132	c55170_g12			-9.72639	0.0172305
1133	c47712_g1			-9.72583	0.0172305
1134	c57655_g3			-9.72454	0.0172305
1135	c53617_g1			-9.72309	0.0172305
1136	c57571_g4			-9.71763	0.0172305
1137	c45092_g1			-9.71749	0.0172305
1138	c56198_g1			-9.71557	0.0172305
1139	c53555_g1			-9.71458	0.0172305
1140	c55150_g1			-9.71225	0.0181507
1141	c55990_g3			-9.71223	0.0162934
1142	c57276_g1			-9.71158	0.0181507
1143	c44810_g1			-9.70686	0.0181507
1144	c36265_g1			-9.7053	0.0181507
1145	c26471_g1			-9.70493	0.0181507
1146	c52193_g1			-9.7032	0.0181507
1147	c53020_g1			-9.7027	0.0181507
1148	c46566_g1			-9.7026	0.0181507
1149	c57638_g1			-9.70224	0.0181507
1150	c46174_g1			-9.70097	0.0181507
1151	c55764_g1			-9.7	0.0181507
1152	c54176_g1			-9.6999	0.0181507
1153	c58030_g1			-9.69845	0.0181507
1154	c53377_g1			-9.69786	0.0191281
1155	c39309_g1			-9.69563	0.0191281
1156	c53094_g7			-9.69388	0.0191281
1157	c50542_g1			-9.69183	0.0191281
1158	c52101_g1			-9.69095	0.0191281
1159	c47196_g1			-9.689	0.0191281
1160	c53375_g1			-9.68764	0.0191281
1161	c54254_g1			-9.68706	0.0191281
1162	c51736_g1			-9.68597	0.0191281
1163	c56722_g3			-9.685	0.0191281
1164	c51193_g1			-9.68469	0.0191281
1165	c38269_g1			-9.68422	0.0191281
1166	c50904_g1			-9.68383	0.0191281
1167	c52313_g1			-9.68244	0.0191281
1168	c56254_g1			-9.68147	0.0202282
1169	c30304_g1			-9.6804	0.0202282
1170	c30953_g1			-9.67951	0.0202282
1171	c53527_g1			-9.67802	0.0202282
1172	c55809_g5			-9.67646	0.0202282
1173	c53808_g2			-9.67556	0.0202282
1174	c50138_g1			-9.67538	0.0202282
1175	c58181_g1			-9.67081	0.0202282
1176	c52403_g1			-9.66709	0.0202282
1177	c52467_g1			-9.66639	0.0202282
1178	c55912_g1			-9.66458	0.0202282
1179	c56692_g1			-9.66332	0.0213894
1180	c57208_g1			-9.6631	0.0213894
1181	c47378_g1			-9.66271	0.0213894
1182	c36438_g1			-9.66245	0.0202282
1183	c57778_g4			-9.6587	0.0213894
1184	c30784_g2			-9.65801	0.0213894
1185	c40016_g1			-9.65614	0.0213894
1186	c49206_g1			-9.65048	0.0213894
1187	c39135_g1			-9.64768	0.0213894
1188	c50501_g1			-9.64455	0.0225845
1189	c84745_g1			-9.6437	0.0213894
1190	c47662_g1			-9.64205	0.0225845
1191	c23731_g1			-9.64173	0.0225845
1192	c57257_g1			-9.64071	0.0225845
1193	c52737_g1			-9.63891	0.0225845
1194	c54488_g1			-9.63105	0.0225845
1195	c54611_g1			-9.63096	0.0225845
1196	c45117_g1			-9.63081	0.0225845
1197	c52880_g2			-9.63049	0.0225845
1198	c52241_g1			-9.62865	0.0225845
1199	c109657_g1			-9.62629	0.0239111
1200	c42425_g1			-9.62494	0.0239111
1201	c42588_g1			-9.61826	0.0239111
1202	c27304_g1			-9.61745	0.0239111
1203	c54978_g1			-9.61271	0.0239111
1204	c48768_g1			-9.6122	0.0225845
1205	c54765_g3			-9.61147	0.0239111
1206	c55659_g1			-9.61048	0.0252971
1207	c42232_g1			-9.60721	0.0252971
1208	c15822_g1			-9.60524	0.0172305
1209	c57559_g1			-9.60446	0.0172305
1210	c44831_g2			-9.60412	0.0162934
1211	c46562_g1			-9.60367	0.0172305
1212	c54339_g3			-9.60103	0.0172305
1213	c51358_g4			-9.59849	0.0172305
1214	c53117_g1			-9.59728	0.0172305
1215	c50650_g1			-9.59683	0.0172305
1216	c54247_g1			-9.59338	0.0172305
1217	c24805_g1			-9.59326	0.0181507
1218	c43052_g1			-9.59299	0.0181507
1219	c57993_g1			-9.59253	0.0181507
1220	c53439_g1			-9.59153	0.0181507
1221	c32858_g1			-9.59114	0.0181507
1222	c49559_g1			-9.59007	0.0181507
1223	c33261_g1			-9.58749	0.0181507
1224	c55023_g1			-9.58705	0.0181507
1225	c13933_g1			-9.58282	0.0181507
1226	c54013_g1			-9.58152	0.0181507
1227	c43343_g2			-9.5813	0.0181507
1228	c51845_g2			-9.58091	0.0181507
1229	c55990_g1			-9.58046	0.0181507
1230	c52069_g1			-9.58029	0.0181507
1231	c52030_g1			-9.58011	0.0181507
1232	c34702_g1			-9.57225	0.0192477
1233	c56510_g1			-9.57033	0.0192477
1234	c33638_g1			-9.57013	0.0192477
1235	c53862_g1			-9.56949	0.0192477
1236	c51316_g1			-9.56476	0.0192477
1237	c53479_g1			-9.56293	0.0192477
1238	c46120_g1			-9.55887	0.0192477
1239	c45690_g1			-9.5497	0.0204116
1240	c55094_g2			-9.5493	0.0204116
1241	c55939_g3			-9.54859	0.0204116
1242	c55038_g1			-9.54512	0.0204116
1243	c52815_g1			-9.54402	0.0204116
1244	c50029_g1			-9.54355	0.0204116
1245	c46894_g1			-9.5408	0.0204116
1246	c53476_g1			-9.53987	0.0204116
1247	c26573_g1			-9.53883	0.0204116
1248	c34714_g1			-9.5384	0.0204116
1249	c19430_g1			-9.53732	0.0216921
1250	c42021_g1			-9.53242	0.0216921
1251	c38351_g1			-9.53239	0.0216921
1252	c53337_g1			-9.5316	0.0216921
1253	c50986_g2			-9.53094	0.0216921
1254	c55474_g1			-9.52973	0.0216921
1255	c57420_g1			-9.52827	0.0216921
1256	c56727_g1			-9.52602	0.0216921
1257	c122580_g1			-9.52518	0.0216921
1258	c57042_g1			-9.52504	0.0204116
1259	c10879_g1			-9.51904	0.0216921
1260	c56282_g1			-9.5188	0.0216921
1261	c48536_g1			-9.51833	0.0230376
1262	c50915_g1			-9.5133	0.0230376
1263	c56989_g1			-9.50768	0.0230376
1264	c53726_g1			-9.50616	0.0230376
1265	c56772_g1			-9.50547	0.0230376
1266	c55348_g1			-9.50464	0.0230376
1267	c26695_g1			-9.50274	0.0230376
1268	c53478_g1			-9.49924	0.0244192
1269	c33554_g2			-9.49807	0.0244192
1270	c57244_g1			-9.49804	0.0244192
1271	c42490_g1			-9.49617	0.0244192
1272	c49452_g1			-9.49387	0.0230376
1273	c49458_g1			-9.49379	0.0244192
1274	c54341_g1			-9.49379	0.0244192
1275	c44767_g1			-9.49341	0.0244192
1276	c40268_g1			-9.49264	0.0244192
1277	c55715_g1			-9.49185	0.0244192
1278	c52105_g1			-9.4911	0.0244192
1279	c55514_g1			-9.48958	0.0244192
1280	c57045_g1			-9.48684	0.0244192
1281	c50007_g1			-9.48681	0.0244192
1282	c49617_g1			-9.48563	0.0244192
1283	c45487_g1			-9.48448	0.0244192
1284	c51359_g1			-9.48057	0.0260766
1285	c53019_g1			-9.48018	0.0260766
1286	c57236_g1			-9.47785	0.0244192
1287	c30880_g1			-9.47785	0.0260766
1288	c52057_g1			-9.47784	0.0260766
1289	c47485_g2			-9.47704	0.0260766
1290	c57592_g3			-9.47431	0.0260766
1291	c56458_g1			-9.47156	0.0260766
1292	c55628_g2			-9.47156	0.0260766
1293	c56341_g1			-9.47117	0.0260766
1294	c53204_g1			-9.47038	0.0260766
1295	c24345_g1			-9.4692	0.0260766
1296	c39162_g1			-9.46644	0.0260766
1297	c54326_g1			-9.46565	0.0260766
1298	c50903_g1			-9.45773	0.0276647
1299	c10085_g1			-9.45653	0.0276647
1300	c42539_g2			-9.45374	0.0276647
1301	c57796_g2			-9.45014	0.0276647
1302	c51282_g3			-9.44976	0.0276647
1303	c46442_g1			-9.44975	0.0276647
1304	c34124_g1			-9.44617	0.0276647
1305	c54050_g1			-9.44606	0.0244192
1306	c56461_g1			-9.44496	0.0276647
1307	c48586_g1			-9.44454	0.0276647
1308	c56931_g1			-9.44214	0.0276647
1309	c31076_g1			-9.44091	0.0276647
1310	c44533_g1			-9.44091	0.0276647
1311	c57181_g1			-9.43815	0.0292992
1312	c51159_g1			-9.43535	0.0292992
1313	c31842_g1			-9.43368	0.0292992
1314	c57800_g1			-9.42888	0.0292992
1315	c51458_g1			-9.42849	0.0292992
1316	c52428_g1			-9.42719	0.0292992
1317	c47521_g1			-9.42645	0.0292992
1318	c54872_g2			-9.42434	0.0292992
1319	c55066_g1			-9.42402	0.0292992
1320	c58111_g1			-9.42282	0.0292992
1321	c57565_g3			-9.42238	0.0292992
1322	c7777_g1			-9.42156	0.0292992
1323	c23688_g1			-9.42156	0.0292992
1324	c46019_g1			-9.42115	0.0292992
1325	c55766_g1			-9.42014	0.0292992
1326	c53942_g1			-9.41829	0.0311564
1327	c54701_g1			-9.41572	0.0292992
1328	c54616_g1			-9.40921	0.0311564
1329	c57094_g2			-9.40799	0.0311564
1330	c55989_g2			-9.40728	0.0311564
1331	c57233_g1			-9.40271	0.0311564
1332	c57039_g2			-9.40239	0.0311564
1333	c10746_g1			-9.40146	0.0311564
1334	c56106_g3			-9.40106	0.0311564
1335	c45294_g1			-9.39977	0.0311564
1336	c57887_g1			-9.39946	0.0330762
1337	c54437_g1			-9.39859	0.0330762
1338	c34719_g1			-9.39682	0.0330762
1339	c57624_g4			-9.39525	0.0330762
1340	c45412_g1			-9.3936	0.0330762
1341	c52378_g1			-9.39103	0.0330762
1342	c23207_g1			-9.3896	0.0330762
1343	c56445_g1			-9.38951	0.0330762
1344	c44560_g1			-9.3878	0.0330762
1345	c33984_g1			-9.38492	0.0330762
1346	c57083_g1			-9.38477	0.0330762
1347	c56031_g1			-9.38448	0.0330762
1348	c54493_g2			-9.38404	0.0330762
1349	c57525_g2			-9.38301	0.0330762
1350	c52884_g2			-9.38188	0.0330762
1351	c49777_g1			-9.38154	0.0330762
1352	c52993_g1			-9.38139	0.0330762
1353	c55968_g1			-9.37904	0.0351876
1354	c46969_g1			-9.37464	0.0351876
1355	c54870_g1			-9.36753	0.0351876
1356	c22919_g1			-9.36714	0.0351876
1357	c39254_g1			-9.36687	0.0351876
1358	c54049_g1			-9.36578	0.0351876
1359	c42321_g1			-9.36416	0.0351876
1360	c46027_g1			-9.35968	0.0351876
1361	c43968_g1			-9.35941	0.0351876
1362	c25322_g1			-9.35863	0.0351876
1363	c57338_g3			-9.35714	0.0375986
1364	c27232_g1			-9.35694	0.0375986
1365	c55160_g1			-9.35629	0.0375986
1366	c50571_g1			-9.35407	0.0375986
1367	c53541_g1			-9.35348	0.0375986
1368	c42623_g1			-9.35071	0.0351876
1369	c47541_g1			-9.3499	0.0375986
1370	c57313_g1			-9.34937	0.0375986
1371	c48858_g1			-9.3493	0.0375986
1372	c57466_g2			-9.34706	0.0375986
1373	c57530_g1			-9.34681	0.0375986
1374	c56322_g1			-9.34208	0.0375986
1375	c84178_g1			-9.33734	0.0375986
1376	c57841_g1			-9.33327	0.0404152
1377	c19925_g1			-9.33094	0.0269849
1378	c58103_g2			-9.32883	0.0269849
1379	c55043_g1			-9.32874	0.0269849
1380	c39594_g1			-9.32866	0.0269849
1381	c98332_g1			-9.32857	0.0269849
1382	c35450_g1			-9.32655	0.0269849
1383	c56080_g1			-9.32503	0.0269849
1384	c34576_g1			-9.32022	0.0269849
1385	c55673_g1			-9.31974	0.0269849
1386	c54525_g1			-9.31877	0.0269849
1387	c40934_g1			-9.31869	0.0237176
1388	c36605_g1			-9.31693	0.0269849
1389	c27926_g1			-9.31607	0.0269849
1390	c53292_g1			-9.31481	0.0269849
1391	c55699_g1			-9.31433	0.028834
1392	c51209_g1			-9.31278	0.028834
1393	c55000_g3			-9.3054	0.028834
1394	c52130_g1			-9.30386	0.028834
1395	c54926_g1			-9.30344	0.028834
1396	c26857_g1			-9.30249	0.028834
1397	c52884_g1			-9.3019	0.028834
1398	c56386_g1			-9.29976	0.028834
1399	c56382_g1			-9.29767	0.028834
1400	c42456_g1			-9.29761	0.028834
1401	c55586_g1			-9.29558	0.028834
1402	c96939_g1			-9.29386	0.0252971
1403	c57957_g1			-9.29342	0.028834
1404	c51118_g1			-9.29199	0.028834
1405	c47829_g2			-9.28969	0.0307605
1406	c53806_g1			-9.28946	0.0307605
1407	c57561_g1			-9.28899	0.028834
1408	c38329_g1			-9.28757	0.0307605
1409	c56272_g1			-9.28734	0.0307605
1410	c55343_g1			-9.2873	0.0307605
1411	c10553_g1			-9.28467	0.0307605
1412	c53176_g1			-9.27895	0.0307605
1413	c57126_g1			-9.27843	0.0307605
1414	c48817_g1			-9.2778	0.0307605
1415	c57392_g1			-9.2764	0.0307605
1416	c40234_g1			-9.275	0.0307605
1417	c56299_g1			-9.2736	0.0269849
1418	c96846_g1			-9.27232	0.0307605
1419	c53354_g1			-9.27066	0.0307605
1420	c31243_g1			-9.27015	0.0307605
1421	c55069_g1			-9.2699	0.0307605
1422	c56499_g1			-9.2667	0.0329919
1423	c26950_g1			-9.26477	0.0329919
1424	c33943_g1			-9.26425	0.0329919
1425	c56392_g2			-9.26322	0.0329919
1426	c46899_g1			-9.26311	0.0329919
1427	c50344_g1			-9.26295	0.0329919
1428	c46214_g1			-9.26166	0.0329919
1429	c44722_g1			-9.25382	0.0329919
1430	c52265_g1			-9.25215	0.0329919
1431	c37891_g1			-9.25163	0.0329919
1432	c48410_g1			-9.24877	0.0329919
1433	c55142_g5			-9.24809	0.0329919
1434	c54824_g1			-9.24354	0.0351786
1435	c54431_g1			-9.24194	0.0351786
1436	c23742_g1			-9.24172	0.0351786
1437	c54430_g1			-9.23951	0.0351786
1438	c47317_g1			-9.23876	0.0351786
1439	c10568_g1			-9.23532	0.0351786
1440	c56117_g3			-9.23441	0.0351786
1441	c43737_g1			-9.23403	0.0351786
1442	c53395_g1			-9.23274	0.0351786
1443	c47506_g1			-9.23241	0.0351786
1444	c53671_g1			-9.23225	0.0351786
1445	c52161_g1			-9.23187	0.0351786
1446	c53513_g1			-9.22728	0.0351786
1447	c41696_g1			-9.22723	0.0351786
1448	c55075_g2			-9.2261	0.0351786
1449	c57339_g1			-9.2256	0.0351786
1450	c54886_g1			-9.22502	0.0351786
1451	c47291_g1			-9.22355	0.0351786
1452	c16562_g1			-9.21839	0.0375986
1453	c41380_g1			-9.21617	0.0375986
1454	c49606_g1			-9.21322	0.0375986
1455	c56204_g1			-9.21006	0.0375986
1456	c48799_g1			-9.2086	0.0375986
1457	c51228_g2			-9.20206	0.0375986
1458	c50153_g1			-9.20168	0.0375986
1459	c84052_g1			-9.20149	0.0375986
1460	c39173_g1			-9.20112	0.0375986
1461	c49504_g1			-9.20094	0.0375986
1462	c56866_g1			-9.19869	0.0404152
1463	c71604_g1			-9.19868	0.0375986
1464	c45720_g1			-9.19699	0.0404152
1465	c56292_g1			-9.19549	0.0404152
1466	c41198_g1			-9.19343	0.0404152
1467	c54424_g4			-9.19155	0.0404152
1468	c57781_g1			-9.18986	0.0404152
1469	c41973_g1			-9.18758	0.0404152
1470	c56087_g1			-9.18572	0.0404152
1471	c53085_g1			-9.18474	0.0404152
1472	c56397_g3			-9.18305	0.0404152
1473	c54485_g1			-9.18038	0.0404152
1474	c56686_g3			-9.17806	0.0404152
1475	c56800_g1			-9.17774	0.0404152
1476	c34140_g1			-9.17336	0.0433703
1477	c41767_g1			-9.17308	0.0404152
1478	c53583_g2			-9.17072	0.0433703
1479	c55132_g1			-9.17028	0.0433703
1480	c71328_g1			-9.17007	0.0433703
1481	c54641_g2			-9.16882	0.0404152
1482	c55655_g4			-9.16881	0.0433703
1483	c38325_g1			-9.16764	0.0433703
1484	c57075_g3			-9.16742	0.0433703
1485	c48910_g1			-9.16705	0.0433703
1486	c56712_g2			-9.16639	0.0433703
1487	c52174_g1			-9.16528	0.0433703
1488	c55778_g1			-9.1644	0.0433703
1489	c42772_g1			-9.16359	0.0433703
1490	c56865_g1			-9.16351	0.0433703
1491	c53508_g1			-9.16021	0.0433703
1492	c55987_g1			-9.15975	0.0433703
1493	c54398_g1			-9.1592	0.0404152
1494	c57531_g2			-9.15902	0.0433703
1495	c55407_g3			-9.15893	0.0433703
1496	c57649_g1			-9.15806	0.0433703
1497	c45595_g1			-9.15641	0.0433703
1498	c55890_g1			-9.15096	0.0433703
1499	c52307_g1			-9.14918	0.0433703
1500	c50085_g1			-9.14892	0.0463549
1501	c56028_g1			-9.14772	0.0463549
1502	c32558_g1			-9.14639	0.0463549
1503	c46715_g1			-9.14566	0.0463549
1504	c54013_g4			-9.14445	0.0463549
1505	c50448_g1			-9.14275	0.0463549
1506	c56643_g1			-9.13984	0.0463549
1507	c49448_g1			-9.13983	0.0463549
1508	c47095_g1			-9.13837	0.0463549
1509	c55224_g1			-9.13837	0.0463549
1510	c36776_g1			-9.13765	0.0463549
1511	c36339_g1			-9.13753	0.0463549
1512	c52463_g1			-9.13584	0.0463549
1513	c10628_g1			-9.13534	0.0463549
1514	c49153_g1			-9.13447	0.0463549
1515	c46230_g1			-9.13241	0.0463549
1516	c26497_g1			-9.13056	0.0463549
1517	c49417_g1			-9.12701	0.0463549
1518	c54862_g1			-9.12557	0.049328
1519	c51814_g1			-9.12344	0.049328
1520	c55513_g3			-9.122	0.049328
1521	c47867_g1			-9.12193	0.0463549
1522	c54218_g2			-9.1213	0.0463549
1523	c54210_g1			-9.12013	0.049328
1524	c23655_g1			-9.11977	0.049328
1525	c51115_g1			-9.11941	0.049328
1526	c34100_g1			-9.11861	0.049328
1527	c51138_g1			-9.11816	0.049328
1528	c56213_g1			-9.11807	0.0463549
1529	c55362_g1			-9.11789	0.049328
1530	c47969_g1			-9.11753	0.049328
1531	c52143_g1			-9.11654	0.049328
1532	c53657_g2			-9.11627	0.049328
1533	c57145_g1			-9.11493	0.049328
1534	c53545_g3			-9.1143	0.049328
1535	c45033_g1			-9.11287	0.049328
1536	c47182_g1			-9.11259	0.049328
1537	c52862_g1			-9.11251	0.049328
1538	c57386_g1			-9.10827	0.049328
1539	c45387_g1			-9.10685	0.049328
1540	c40964_g1			-9.10629	0.049328
1541	c53490_g1			-9.10239	0.049328
1542	c44053_g1			-9.09553	0.049328
1543	c41007_g1			-9.09062	0.049328
1544	c44892_g1			-9.03366	0.0404152
1545	c56120_g1			-9.03363	0.0404152
1546	c48399_g1			-9.03293	0.0404152
1547	c49720_g1			-9.0288	0.0404152
1548	c48555_g1			-9.02803	0.0404152
1549	c45362_g1			-9.02736	0.0404152
1550	c52969_g1			-9.02699	0.0404152
1551	c45708_g1			-9.0249	0.0404152
1552	c37106_g1			-9.02426	0.0404152
1553	c34305_g1			-9.02423	0.0404152
1554	c55277_g1			-9.02288	0.0404152
1555	c32215_g1			-9.01574	0.0435221
1556	c54228_g2			-9.01546	0.0435221
1557	c56371_g1			-9.0123	0.0435221
1558	c44904_g1			-9.01052	0.0435221
1559	c55035_g1			-9.00941	0.0435221
1560	c29083_g1			-9.00775	0.0435221
1561	c47897_g1			-9.00735	0.0435221
1562	c54070_g1			-9.00663	0.0435221
1563	c50878_g1			-9.00584	0.0435221
1564	c32455_g1			-9.00312	0.0435221
1565	c55220_g3			-9.00298	0.0435221
1566	c32480_g1			-9.00133	0.0435221
1567	c23833_g1			-9.00078	0.0435221
1568	c37504_g1			-8.99659	0.0435221
1569	c52367_g1			-8.99609	0.0435221
1570	c52004_g1			-8.99561	0.0435221
1571	c42127_g1			-8.99528	0.046692
1572	c57306_g4			-8.99388	0.046692
1573	c51733_g1			-8.99077	0.046692
1574	c48513_g1			-8.99012	0.046692
1575	c47404_g1			-8.98971	0.046692
1576	c52831_g1			-8.98738	0.046692
1577	c23039_g1			-8.98696	0.046692
1578	c57624_g1			-8.98534	0.046692
1579	c56291_g2			-8.98299	0.046692
1580	c46524_g1			-8.9818	0.046692
1581	c40022_g1			-8.9818	0.046692
1582	c57734_g1			-8.98084	0.046692
1583	c57653_g1			-8.97836	0.046692
1584	c39927_g1			-8.97621	0.046692
1585	c51189_g1			-8.97588	0.046692
1586	c46050_g1			-8.97448	0.046692
1587	c16657_g1			-8.97405	0.046692
1588	c44092_g1			-8.97405	0.046692
1589	c57382_g1			-8.97384	0.046692
1590	c49610_g1			-8.97144	0.046692
1591	c10169_g1			-8.97136	0.046692
1592	c26673_g1			-8.97016	0.046692
1593	c47847_g1			-8.96864	0.046692
1594	c43940_g1			-8.96844	0.046692
1595	c48671_g1			-8.96807	0.046692
1596	c44737_g1			-8.95999	0.046692
1597	c31616_g1			-7.92581	3.09476e-12
1598	c26772_g1			-6.42485	3.24931e-08
1599	c36796_g1			-5.72812	1.26396e-06
1600	c11124_g1			-5.69414	1.51575e-06
1601	c50761_g3			-5.32086	1.08583e-05
1602	c46036_g2			-5.18801	9.12551e-07
1603	c56113_g1			-5.1648	2.40921e-05
1604	c96847_g1			-5.15829	2.47445e-05
1605	c57332_g3			-5.1537	2.49524e-05
1606	c54405_g1			-5.14046	2.36372e-05
1607	c26670_g1			-5.05257	4.46544e-07
1608	c53364_g1			-4.92801	3.69466e-06
1609	c49675_g1			-4.92666	6.30104e-05
1610	c49801_g1			-4.90756	6.92484e-05
1611	c52007_g1			-4.77514	8.14726e-06
1612	c47303_g1			-4.68647	1.33746e-05
1613	c41162_g1			-4.65927	0.000172034
1614	c10660_g1			-4.64132	1.65742e-05
1615	c14192_g1			-4.58235	2.06983e-07
1616	c56877_g1			-4.56288	0.000273598
1617	c51321_g1			-4.55856	0.000278693
1618	c56973_g1			-4.50175	3.7732e-07
1619	c31126_g1			-4.41955	2.55982e-06
1620	c34906_g1			-4.39713	2.92045e-06
1621	c33259_g1			-4.38578	0.000578881
1622	c109563_g1			-4.36214	5.68359e-05
1623	c57566_g4			-4.25285	0.000887036
1624	c19814_g1			-4.2248	1.3423e-05
1625	c122464_g1			-4.0766	1.78668e-06
1626	c57020_g1			-4.06822	0.00186249
1627	c55495_g3			-4.00824	1.04666e-05
1628	c47094_g1			-3.96346	6.54921e-06
1629	c53904_g1			-3.89779	0.00321773
1630	c71341_g1			-3.89584	0.000124923
1631	c37675_g1			-3.83527	1.10568e-05
1632	c57171_g1			-3.82451	2.01914e-05
1633	c53094_g4			-3.82396	0.000541686
1634	c47318_g1			-3.81503	3.69982e-05
1635	c57475_g1			-3.80096	5.68359e-05
1636	c40774_g1			-3.76404	2.66106e-05
1637	c54734_g1			-3.75936	7.2137e-06
1638	c39277_g1			-3.75353	0.000111758
1639	c50896_g1			-3.70839	0.00013605
1640	c52782_g1			-3.61854	0.00813452
1641	c50545_g1			-3.58856	5.03143e-05
1642	c96868_g1			-3.55368	8.63821e-05
1643	c43517_g1			-3.51907	6.97646e-05
1644	c46691_g2			-3.41947	0.000499321
1645	c56779_g4			-3.39688	0.0155187
1646	c42820_g1			-3.34885	0.00120516
1647	c47729_g4			-3.24548	0.000128049
1648	c53966_g2			-3.23316	0.00100369
1649	c46386_g1			-3.22805	0.0242045
1650	c15133_g1			-3.21707	0.000505397
1651	c57540_g2			-3.16581	0.00626672
1652	c10634_g1			-3.16134	0.000138082
1653	c29272_g1			-3.15243	0.00141526
1654	c47773_g1			-3.12064	0.00287856
1655	c44943_g1			-3.11779	0.031145
1656	c56762_g4			-3.10447	0.00306083
1657	c51296_g1			-3.0928	9.44758e-05
1658	c71319_g1			-3.09211	0.0330762
1659	c58095_g1			-3.09069	0.00755709
1660	c41358_g1			-3.06635	0.00128155
1661	c46881_g1			-3.01819	0.00437169
1662	c50253_g1			-3.00584	0.0394999
1663	c37438_g1			-2.95957	0.000372318
1664	c44410_g1			-2.93492	0.000595049
1665	c51845_g4			-2.93347	0.00554923
1666	c57516_g2			-2.919	0.000697768
1667	c52641_g1			-2.89533	0.00145379
1668	c109566_g1			-2.89391	0.000300169
1669	c10543_g1			-2.8116	0.000541193
1670	c41220_g1			-2.80252	0.00828342
1671	c51099_g2			-2.76029	0.000392225
1672	c43584_g1			-2.71758	0.0230376
1673	c53380_g2			-2.67871	0.000836237
1674	c56418_g1			-2.66942	0.0133738
1675	c38993_g1			-2.66451	0.00212905
1676	c46700_g1			-2.60274	0.00983864
1677	c43581_g2			-2.58298	0.00146312
1678	c52990_g1			-2.58149	0.00574545
1679	c42642_g1			-2.56135	0.0181507
1680	c27278_g1			-2.55124	0.00194371
1681	c35005_g2			-2.4711	0.0228912
1682	c55006_g2			-2.45123	0.0244192
1683	c36468_g5			-2.44986	0.00419689
1684	c39630_g1			-2.43279	0.00598081
1685	c24424_g1			-2.42636	0.00208479
1686	c109579_g1			-2.29393	0.0386624
1687	c52011_g1			-2.28117	0.0403739
1688	c71688_g1			-2.25272	0.0439429
1689	c54058_g1			-2.23239	0.0230146
1690	c54274_g1			-2.2141	0.0143954
1691	c23686_g1			-2.2026	0.00553146
1692	c45178_g1			-2.16372	0.00931297
1693	c57583_g2			-2.13155	0.0415549
1694	c47898_g2			-2.09934	0.0104891
1695	c56770_g1			-2.06467	0.0267115
1696	c43562_g1			-2.04581	0.00932579
1697	c25467_g1			-1.94328	0.00937211
1698	c47992_g1			-1.93306	0.023326
1699	c56133_g1			-1.92729	0.0124088
1700	c54123_g3			-1.87548	0.0142615
1701	c50790_g2			-1.84169	0.0178985
1702	c42746_g1			-1.7774	0.0227728
1703	c53698_g2			-1.73226	0.0281783
1704	c58238_g3			-1.61829	0.0307998
1705	c43857_g2			-1.5427	0.043474
1706	c54742_g1			1.41021	0.031145
1707	c55046_g1			1.56569	0.0260766
1708	c51812_g1			1.56784	0.0292992
1709	c55881_g1			1.57773	0.0182258
1710	c57979_g1			1.62778	0.031509
1711	c52989_g1			1.68361	0.0106309
1712	c56584_g3			1.75975	0.010319
1713	c57747_g1			1.80054	0.038702
1714	c37995_g1			1.80142	0.00942708
1715	c24300_g1			1.82729	0.0107089
1716	c54779_g3			1.90214	0.00632185
1717	c56952_g1			1.96321	0.00261445
1718	c42736_g1			1.97199	0.00577075
1719	c58134_g1			1.99952	0.0028184
1720	c23656_g1			2.01608	0.0270781
1721	c57605_g1			2.19489	0.00327179
1722	c54682_g3			2.21574	0.007639
1723	c51910_g1			2.24568	0.000414572
1724	c53268_g1			2.26005	0.000982893
1725	c54463_g2			2.35554	0.00052785
1726	c42361_g1			2.35965	0.0008207
1727	c54468_g2			2.41099	0.00673861
1728	c42782_g1			2.43019	0.00161003
1729	c57484_g1			2.43111	0.00210996
1730	c39298_g1			2.47599	0.000271728
1731	c49219_g1			2.48222	0.00755709
1732	c51652_g2			2.48816	0.000303685
1733	c39199_g1			2.52806	9.60015e-05
1734	c31940_g1			2.54176	0.000182401
1735	c57284_g1			2.55008	0.000345256
1736	c49653_g1			2.55072	0.000630564
1737	c56315_g3			2.64243	0.00234078
1738	c84190_g1			2.68086	0.000128861
1739	c38882_g1			2.75972	0.000207283
1740	c27267_g1			2.79171	5.68359e-05
1741	c51872_g1			2.87138	1.07439e-05
1742	c55776_g1			2.94124	0.0147433
1743	c19787_g1			2.95523	6.83341e-06
1744	c50415_g1			2.96155	1.59104e-05
1745	c71572_g1			2.97545	2.95122e-05
1746	c53266_g1			3.00537	3.56474e-06
1747	c52251_g1			3.02333	5.63497e-05
1748	c55656_g1			3.06666	0.000547521
1749	c46247_g1			3.08643	0.00104205
1750	c53438_g1			3.10443	9.79654e-07
1751	c53257_g1			3.14269	0.000578881
1752	c35299_g1			3.14555	1.78084e-06
1753	c53083_g1			3.2029	4.47997e-07
1754	c53144_g1			3.23785	1.55716e-05
1755	c54457_g1			3.25271	4.27792e-07
1756	c54646_g1			3.25574	3.54364e-07
1757	c50577_g1			3.26111	1.70453e-07
1758	c53629_g1			3.32961	1.57339e-06
1759	c51080_g1			3.36774	2.49524e-05
1760	c51692_g1			3.40114	7.27766e-07
1761	c14005_g2			3.43719	3.13088e-08
1762	c45564_g1			3.45166	1.62217e-07
1763	c84079_g1			3.4829	7.32054e-08
1764	c54144_g1			3.49427	2.21715e-05
1765	c54397_g1			3.50378	2.94164e-07
1766	c53532_g3			3.57937	8.28076e-08
1767	c52653_g1			3.59017	4.31136e-07
1768	c50506_g1			3.66832	3.52222e-08
1769	c33810_g2			3.68385	0.0011239
1770	c49686_g1			3.69521	0.00191375
1771	c31520_g1			3.69982	4.02303e-06
1772	c51512_g1			3.92094	1.44123e-08
1773	c52696_g1			3.92302	1.5639e-05
1774	c54042_g1			3.92303	3.25277e-08
1775	c57790_g3			3.95667	2.73759e-09
1776	c55244_g1			3.9573	3.51082e-10
1777	c51276_g18			4.09017	1.3692e-10
1778	c36300_g1			4.14989	3.27349e-05
1779	c39444_g1			4.29229	1.51575e-06
1780	c10762_g2			4.36406	1.09661e-11
1781	c48522_g1			4.38075	6.8554e-11
1782	c43382_g2			4.48892	0.00803933
1783	c52058_g2			4.49918	8.03642e-11
1784	c49047_g1			4.55119	2.23151e-12
1785	c56291_g1			4.69351	8.13874e-13
1786	c46847_g1			4.82088	4.66113e-13
1787	c56959_g1			5.16908	0.0390317
1788	c56893_g2			5.29972	1.18193e-15
1789	c32378_g1			5.39483	7.51808e-15
1790	c84143_g1			5.40983	8.39317e-16
1791	c47324_g1			5.44479	0.0390317
1792	c26502_g2			5.46764	6.32564e-10
1793	c46661_g1			6.03791	0.00198751
1794	c18631_g1			6.14118	1.7084e-17
1795	c55650_g1			6.20257	1.05916e-13
1796	c51276_g6			6.30268	1.13155e-14
1797	c52890_g1			6.40864	0.00198751
1798	c57109_g1			6.86587	3.49714e-22
1799	c54365_g1			7.08521	3.35662e-14
1800	c52517_g1			7.14486	0.000158824
1801	c39339_g1			7.63068	7.27766e-07
1802	c50124_g1			8.09379	9.74461e-28
1803	c46260_g1			8.13984	8.60826e-26
1804	c49026_g1			8.43787	2.42264e-27
1805	c55419_g1			8.75711	2.42264e-27
1806	c56514_g1			8.82047	2.80835e-34
1807	c58545_g1			9.00431	0.0215887
1808	c58307_g1			9.0485	1.89247e-31
1809	c134138_g1			9.58834	0.00353889
1810	c14276_g1			9.59267	5.36988e-25
1811	c38226_g1			9.86837	5.36988e-25
1812	c55028_g1			10.0029	0.00115623
1813	c31740_g1			10.0029	0.00115623
1814	c46433_g1			10.0594	1.95448e-30
1815	c37120_g1			10.0952	6.18797e-39
1816	c84017_g1			10.4226	4.68057e-22
1817	c50147_g1			10.4543	1.15551e-40
1818	c103700_g1			10.7574	4.28349e-48
1819	c10794_g1			10.9806	7.07423e-40
1820	c58232_g1			11.324	3.74278e-07
1821	c114314_g1			11.4672	1.43016e-45
1822	c77614_g1			12.2497	4.66113e-13
1823	c129600_g1			13.2496	1.94847e-23
1824	c53455_g1			13.4935	1.92784e-25
1825	c47749_g1			13.5451	1.03687e-38
