# Supplementary material for: Decoding the Reproductive System of the Olive Fruit Fly, Bactrocera oleae
Source: Genes (Basel). 2021 Feb 28;12(3):355. doi: 10.3390/genes12030355 (PMC7997189; doi:10.3390/genes12030355)
Supplement: Supplementary file 1 [file genes-12-00355-s001.zip › genes-1107252-supple/genes-1107252-supplementary/Supplementary table S5.xlsx]

## Sheet: S4
No	B. oleae	Scaffold	Functional class
1	alphaTub84B	NW_013581225.1.2	sperm protein
2	betaTub85D	NW_013581217.1.128	sperm protein
3	Ccp84Ad	NW_013583085.1.13	chitin binding
4	Cdlc2	NW_013581488.1.1	sperm protein
5	CG10407-like	NW_013581506.1.10	unknown function
6	CG10433-like	NW_013581250.1.1	defense/immunity
7	CG10730-like	NW_013581262.1.37	unknown function
8	CG11598-PB-like	NW_013581987.1.8	lipid metabolism
9	CG11864-like	NW_013581224.1.5	protease
10	CG13340-like	NW_013581355.1.7	protease
11	CG15031-like	NW_013581935.1.1	unknown function
12	CG15116-like	NW_013581511.1.8	defense/immunity
13	CG15117-like	NW_013582880.1.1	carbohydrate metabolism
14	CG17843-like	NW_013581762.1.2	oxidative stress response
15	CG17919-like	NW_013581353.1.17	signal transduction
16	CG18135-like	NW_013581267.1.22	unknown function
17	CG18284-like	NW_013581453.1.14	lipid metabolism
18	CG18628-like	NW_013581453.1.14	unknown function
19	CG2852-like	NW_013581924.1.1	protein modification
20	CG3153-like	NW_013581262.1.25	unknown function
21	CG31704-like	NW_013582946.1.1	protease inhibitor
22	CG31758-like	NW_013599804.1.1	protease inhibitor
23	CG4847-like	NW_013581323.1.30	protease
24	CG5162-like	NW_013586638.1.2	lipid metabolism
25	CG6426-like	NW_013581234.1.7	defense/immunity
26	CG6461-like	NW_013581236.1.27	protease
27	CG8102-like	NW_013582722.1.1	sperm protein
28	CG9168-like	NW_013581262.1.39	unknown function
29	CG9975-like	NW_013582087.1.1	unknown function
30	Cpr51A	NW_013581314.1.29	chitin binding
31	Cpr67Fb	NW_013584326.1.1	chitin binding
32	Egm	NW_013581265.1.12	oxidative stress response
33	Est-6	NW_013581551.1.20	lipid metabolism
34	Hexo2	NW_013581256.1.14	carbohydrate metabolism
35	mfas-PB	NW_013581231.1.21	signal transduction
36	NUCB1	NW_013581534.1.9	calcium binding
37	Peb	NW_013581247.1.21	post-mating behavior
38	Peritrophin-A	NW_013581236.1.13	chitin binding
39	Phm	NW_013583124.1.1	protein modification
40	regucalcin	NW_013581216.1.74	defense/immunity
41	Spn1	NW_013581585.1.8	protease inhibitor
42	trx	NW_013581231.1.1	DNA interactions
43	Or82a	NW_013581351.1.3	odorant binding
44	alphaTub84B	NW_013581225.1.2	sperm protein
